# Supplementary material for: Identification of Bacteria Utilizing Biphenyl, Benzoate, and Naphthalene in Long-Term Contaminated Soil
Source: PLoS One. 2012 Jul 13;7(7):e40653. doi: 10.1371/journal.pone.0040653 (PMC3396604; doi:10.1371/journal.pone.0040653)
Supplement: Table S1 — Clusters (defined at 3% distance) of sequences detected in total community and 13C-DNA after 4- and 14-day incubation of soil with 13C-labeled substrates (biphenyl – Bp, benzoate – Bz, and naphthalene – Np). Numbers of sequences in OTUs are normalized. Identification was performed by mothur-implemented RDP reference files [78] . (XLSX) [file pone.0040653.s002.xlsx]

## Sheet: Perseus.final.pick.final.norm
OTU No.	Total com.	Bp4	Bp14	Bz4	Bz14	Np4	Np14	MOCK	Repres. seq.	Taxonomy
1	10	0	92	29	31	27	50	0	T-GC-G-TA-G-G-C-G---G--T-TC-G-T-T---AA----G-T-C-T--G-T-C-G--TG--A-AA-TC--C-C-CG-G-G--CT-C-AA----C-C-T-G-G-G-A--A-T--G-G--C-G-A--T--G--GA-T-A---C--T--G-G--CG--A-G-C--T-A-G-A-G-T--G-T-GT------CA-G-A-G-G-A-T---GG-T---GG-A-ATT--C-C-C-G-GT-GTA-G-CGGT-G-AAA---TG-C-GT-AG--AG-A-TC-G-G-G-A----G-G-A-AC-A-TC--AG--T--G--GC-GAA-G--G-C---G--------G--C-C-A-T---CTG---------G--GA-C-A------------------------------…	Bacteria(100);"Proteobacteria"(100);Gammaproteobacteria(100);Xanthomonadales(100);Xanthomonadaceae(100);Rhodanobacter(100);
2	1	0	21	5	4	0	1	0	C-GC-G-TA-G-G-C-G---G--TCTT-G-T-T----A----G-T-C-A--G-G-C-G--TG--A-AA-GC--C-C-TG-G-G--CT-T-AA----C-C-T-A-G-G-A--T-G--T-G--C-G-C--T--T--GA-T-A---C--T--G-C--GA--G-G-C--T-T-G-A-G-T--G-T-GG------GA-G-A-G-G-T-T---GG-T---GG-A-ATT--C-C-C-A-GT-GTA-G-AGGT-G-AAA---TT-C-GT-AG--AT-A-TT-G-G-G-A----A-G-A-AC-A-CC--GG--T--G--GC-GAA-G--G-C---G--------G--C-C-A-A---CTG---------G--AC-C-A------------------------------…	Bacteria(100);"Proteobacteria"(100);Alphaproteobacteria(100);Rhodospirillales(100);Acetobacteraceae(100);unclassified(100);
3	0	0	33	4	9	1	1	0	T-GC-G-CA-G-G-C-G---G--T-TC-G-C-T---AA----G-A-C-A--G-A-T-G--TG--A-AA-TC--C-C-CG-G-G--CT-T-AA----C-C-T-G-G-G-A--A-C--T-G--C-A-T--T--T--GT-G-A---C--T--G-G--CG--G-G-C--T-A-G-A-G-T--A-T-GG------CA-G-A-G-G-G-G---GG-T---AG-A-ATT--C-C-A-C-GT-GTA-G-CAGT-G-AAA---TG-C-GT-AG--AG-A-TG-T-G-G-A----G-G-A-AT-A-CC--GA--T--G--GC-GAA-G--G-C---A--------G--C-C-C-C---CTG---------G--GC-C-A------------------------------…	Bacteria(100);"Proteobacteria"(100);Betaproteobacteria(100);Burkholderiales(100);Burkholderiaceae(100);Burkholderia(100);
4	4	0	17	9	5	2	22	0	C-GC-G-TA-G-G-C-G---G--T-GC-A-A-T---AA----G-T-C-A--G-G-C-G--TG--A-AA-GC--C-C-CG-G-G--CT-C-AA----C-C-C-G-G-G-A--A-T--T-G--C-G-C--T--T--GA-T-A---C--T--G-T---T--GCG-C--T-T-G-A-A-T--C-C-AG------GA-G-A-G-G-A-T---GG-C---GG-A-ATT--C-C-C-A-GT-GTA-G-AGGT-G-AAA---TT-C-GT-AG--AT-A-TT-G-G-G-A----A-G-A-AC-A-CC--AG--T--G--GC-GAA-G--G-C---G--------G--C-C-A-T---CTG---------G--CC-T-G------------------------------…	Bacteria(100);"Proteobacteria"(100);Alphaproteobacteria(100);Rhodospirillales(100);Rhodospirillaceae(100);unclassified(100);
5	1	0	14	0	2	1	0	0	T-GC-G-TA-G-G-C-G---G--T-TT-C-T-T---AA----G-T-C-T--G-C-T-G--TG--A-AA-TC--C-C-CG-G-G--CT-C-AA----C-C-T-G-G-G-A--A-T--G-G--C-A-G--T--G--GA-T-A---C--T--G-G--GA--A-G-C--T-A-G-A-G-T--G-T-GT------CA-G-A-G-G-A-T---GG-T---GG-A-ATT--C-C-C-G-GT-GTA-G-CGGT-G-AAA---TG-C-GT-AG--AG-A-TC-G-G-G-A----G-G-A-AC-A-TC--AG--T--G--GC-GAA-G--G-C---G--------G--C-C-A-T---CTG---------G--GA-C-A------------------------------…	Bacteria(100);"Proteobacteria"(100);Gammaproteobacteria(100);Xanthomonadales(100);Xanthomonadaceae(100);Dyella(93);
6	5	0	9	7	13	0	0	0	T-GC-G-TA-G-G-T-G---G--T-TT-G-T-T---AA----G-T-C-T--G-C-T-G--TG--A-AA-TC--C-C-CG-G-G--CT-C-AA----C-C-T-G-G-G-A--A-T--G-G--C-A-G--T--G--GA-T-A---C--T--G-G--CA--A-G-C--T-G-G-A-G-T--G-C-GG------TA-G-A-G-G-G-T---AG-T---GG-A-ATT--C-C-C-G-GT-GTA-G-CAGT-G-AAA---TG-C-GT-AG--AG-A-TC-G-G-G-A----G-G-A-AC-A-CC--AG--T--G--GC-GAA-G--G-C---G--------G--C-T-A-C---CTG---------G--AC-C-A------------------------------…	Bacteria(100);"Proteobacteria"(100);Gammaproteobacteria(100);Xanthomonadales(100);Xanthomonadaceae(100);unclassified(95);
7	1	0	5	0	0	0	0	0	A-GC-G-CA-G-G-C-G---G--C-CA-A-A-T---TA----G-T-C-T--G-A-A-G--TG--C-AA-GC--C-C-GG-G-G--CT-C-AA----C-C-C-C-G-G-A--A-T--T-G--C-T-T--T--G--GA-T-A---C--T--G-T--TT--G-G-C--T-T-G-A-G-T--A-T-GT------CA-G-A-G-G-T-G---AG-C---GG-A-ATT--C-C-A-G-GT-GTA-G-CGGT-G-AAA---TG-C-GT-AG--AT-A-TC-T-G-G-A----G-G-A-AC-A-TC--GG--T--G--GC-GAA-A--G-C---G--------G--C-T-C-A---CTG---------G--GA-C-A------------------------------…	Bacteria(100);"Proteobacteria"(100);unclassified(100);unclassified(100);unclassified(100);unclassified(100);
8	0	0	4	0	0	0	0	0	C-GC-G-TA-G-G-C-G---G--TGAG-A---T---AA----GCT-G----T-T-T-G--TG--A-AA-GA--A-T-TG-G-G--CT-T-AA----C-C-T-A-A-T-A--A----A-G--C-A----A--G--CAGG-A---C--T--G-T--TA--A-A-C--T-A-G-A-G-G--G-A-AG------GA-G-A-G-G-T-G---AG-A---AG-A-ATT--T-C-C-G-GA-GTA-G-CGGT-G-AAA---TG-C-GT-AG--AT-A-CC-G-G-A-A----A-G-A-AT-A-CC--AG--A--A--GC-GAA-G--G-C---G--------A--C-T-C-A---CTG---------G--AC-T-T------------------------------…	Bacteria(100);unclassified(100);unclassified(100);unclassified(100);unclassified(100);unclassified(100);
9	2	0	7	5	3	0	0	0	T-GC-G-TA-G-G-C-G---G--G-TC-T-T-T---AA----G-T-C-A--G-G-G-G--TG--A-AA-TC--C-T-GG-A-G--CT-C-AA----C-T-C-C-A-G-A--A-C--T-G--C-C-T--T--T--GA-T-A---C--T--G-A--AG--A-T-C--T-T-G-A-G-T--T-C-GG------GA-G-A-G-G-T-G---AG-T---GG-A-ACT--G-C-G-A-GT-GTA-G-AGGT-G-AAA---TT-C-GT-AG--AT-A-TT-C-G-C-A----A-G-A-AC-A-CC--AG--T--G--GC-GAA-G--G-C---G--------G--C-T-C-A---CTG---------G--CC-C-G------------------------------…	Bacteria(100);"Proteobacteria"(100);Alphaproteobacteria(100);Rhizobiales(100);Bradyrhizobiaceae(100);unclassified;
10	2	0	5	1	0	0	0	0	C-GT-G-TA-G-G-C-G---G--T-GC-G-G-T---AA----G-T-C-G--G-A-C-G--TG--A-AA-TC--C-C-CG-G-G--CT-C-AA----C-C-C-G-G-G-G--C-G--G-T--C-G-T--T--C--GA-G-A---C--T--G-C--CG--T-G-C--T-A-G-A-G-T--G-T-GG------GA-G-A-G-G-G-A---AG-T---GG-A-ATT--C-C-C-G-GT-GTA-G-CGGT-G-AAA---TG-C-GT-AG--AT-A-TC-G-G-G-A----G-G-A-AC-A-CC--GG--T--G--GC-GAA-G--G-C---G--------G--C-T-T-C---CTG---------G--CC-C-A------------------------------…	Bacteria(100);"Acidobacteria"(100);Acidobacteria_Gp13(100);Acidobacteria_Gp13_order_incertae_sedis(100);Acidobacteria_Gp13_family_incertae_sedis(100);Gp13(100);
11	1	5	6	4	7	2	0	0	T-GC-G-CA-G-G-C-G---G--T-TT-T-G-T---AA----G-A-C-G--G-A-T-G--TG--A-AA-TC--C-C-CG-G-G--CT-T-AA----C-C-T-G-G-G-A--A-C--T-G--C-A-T--T--C--GT-G-A---C--T--G-C--AA--G-G-C--T-A-G-A-G-T--A-T-GG------CA-G-A-G-G-G-G---GG-T---AG-A-ATT--C-C-A-C-GT-GTA-G-CAGT-G-AAA---TG-C-GT-AG--AG-A-TG-T-G-G-A----G-G-A-AT-A-CC--GA--T--G--GC-GAA-G--G-C---A--------G--C-C-C-C---CTG---------G--GC-C-A------------------------------…	Bacteria(100);"Proteobacteria"(100);Betaproteobacteria(100);Burkholderiales(100);Burkholderiaceae(100);Pandoraea(100);
12	0	0	5	0	0	0	0	0	T-GC-G-CA-G-G-C-G---G--C-GA-C-A-T---AA----G-A-C-A--G-A-T-G--TG--A-AA-TC--C-C-CG-G-G--CT-C-AA----C-C-T-G-G-G-A--A-C--G-G--C-G-T--T--T--GT-G-A---C--T--G-T--GT--G-G-C--T-A-G-A-G-T--G-T-AG------CA-G-A-G-G-G-G---GG-T---GG-A-ATT--C-C-A-C-GT-GTA-G-CAGT-G-AAA---TG-C-GT-AG--AG-A-TG-T-G-G-A----G-G-A-AC-A-CC--GA--T--G--GC-GAA-G--G-C---A--------G--C-C-C-C---CTG---------G--GT-T-A------------------------------…	Bacteria(100);"Proteobacteria"(100);Betaproteobacteria(100);Rhodocyclales(100);Rhodocyclaceae(100);unclassified(100);
13	1	0	4	1	1	0	0	0	C-GC-G-TA-G-G-C-G---G----CG-A-TCC---GA----G-T-C-A--G-A-T-G--TG--A-AA-GT--C-C-TG-G-G--CT-T-AA----C-C-T-G-G-G-G--A-C--T-G--C-A-T--T--T--GA-T-A---C--TG-G-A--TT----G-C--T-T-G-A-A-T--T-C-GG------GA-G-A-G-G-A-T---AG-C---GG-A-ATT--C-C-C-A-GT-GTA-G-AGGT-G-AAA---TT-C-GT-AG--AT-A-TT-G-G-G-A----A-G-A-AC-A-CC--GG--T--G--GC-GAA-G--G-C---G--------G--C-T-A-T---CTG---------G--AC-C-G------------------------------…	Bacteria(100);"Proteobacteria"(100);Alphaproteobacteria(100);Rhodospirillales(100);Rhodospirillaceae(100);Dongia(100);
14	1	0	4	2	1	0	0	0	C-GC-G-TA-G-G-C-G---G--C-TT-A-C-C---AA----G-T-C-A--G-G-C-G--TG--A-AA-TT--C-C-CG-G-G--CT-C-AA----C-C-T-G-G-G-G--G-C--T-G--C-G-C--T--T--GA-T-A---C--T--G-G--TG--A-G-C--T-T-G-A-A-T--G-C-GG------GA-G-A-G-G-A-T---AG-T---GG-A-ATT--C-C-C-A-GT-GTA-G-AGGT-G-AAA---TT-C-GT-AG--AT-A-TT-G-G-G-A----A-G-A-AC-A-CC--GG--T--G--GC-GAA-G--G-C---G--------G--C-T-A-T---CTG---------G--CC-C-G------------------------------…	Bacteria(100);"Proteobacteria"(100);Alphaproteobacteria(100);Rhodospirillales(100);Acetobacteraceae(74);unclassified(74);
15	4	0	6	10	8	0	0	0	C-GC-G-TA-G-G-T-G---G--CTCT---A-T---AA----G-T-C-G--G-G-G-G--TG--A-AA-TG--C-T-GC-G-G--CT-C-AA----C-C-G-C-A-G-C--G-C--T-G--C-C-T--C--C--GA-G-A---C--T--G-T--AG--G-G-C--T-C-G-A-G-C--A-C-GG------TA-G-A-G-G-C-C---GA-T---GG-A-ATT--C-C-C-G-GT-GTA-G-CGGT-G-GAA---TG-C-GT-AG--AG-A-TC-G-G-G-A----A-G-A-AC-A-CC--AA--T--G--GC-GAA-G--G-C---A--------G--T-C-G-G---CTG---------G--GC-CG-------------------------------…	Bacteria(100);unclassified(100);unclassified(100);unclassified(100);unclassified(100);unclassified(100);
16	0	0	5	0	0	0	0	0	C-GC-G-TA-G-G-C-G---GT-T-TG-A---C---CA----G-T-C-A--G-G-T-G--TG--A-AA-TT--C-C-CG-G-G--CT-T-AA----C-C-T-G-G-G-G--G-C--T-G--C-A-C--T--T--GA-T-A---C--T--G-T--CA--G-G-C--T-T-G-A-A-T--T-C-GG------GA-G-A-G-G-A-T---AG-C---GG-A-ATT--C-C-C-A-GT-GTA-G-AGGT-G-AAA---TT-C-GT-AG--AT-A-TT-G-G-G-A----A-G-A-AC-A-CC--GG--T--G--GC-GAA-G--G-C---G--------G--C-T-A-T---CTG---------G--AC-C-G------------------------------…	Bacteria(100);"Proteobacteria"(100);Alphaproteobacteria(100);Rhodospirillales(100);Rhodospirillaceae(100);Dongia(100);
17	0	0	3	0	0	0	0	0	C-TC-G-TA-G-G-T-G---G--C-TC-T-G-T---AA----G-T---A--G-G-TGG--TG--A-AA-GC--C-C-AC-G-G--CT-C-AA----C-C-G-T-G-G-A--T-A--C-G--C-C-T--C--C--TA-A-A---C--T--G-T--GG--A-G-C--T-T-G-A-G-G--C-T-GG------GA-G-A-G-G-A-A---AT-C---GG-A-ATT--C-C-T-G-GT-GTA-G-CGGT-G-AAA---TG-C-GT-AG--AT-A-TC-A-G-G-A----G-G-A-AC-A-CC--GG--T--G--GC-GAA-G--G-C---G--------G--A-T-T-T---CTG---------G--AC-C-A------------------------------…	Bacteria(100);unclassified(100);unclassified(100);unclassified(100);unclassified(100);unclassified(100);
18	1	0	5	0	0	0	0	0	T-GC-G-CA-G-G-C-G---G--C-TC-C-G-C---AT----G-T-C-A--G-G-C-G--TG--A-AA-TC--C-C-CG-G-G--CT-T-AA----C-C-T-G-G-G-A--A-T--G-G--C-G-C--T--T--GA-A-A---C--T--A-C--GG--G-G-C--T-G-G-A-G-T--A-T-GG------CA-G-A-G-G-G-A---GG-T---GG-A-ATT--C-C-A-C-GT-GTA-G-CGGT-G-AAA---TG-C-GT-AG--AG-A-TG-T-G-G-A----G-G-A-AC-A-CC--GA--T--G--GC-GAA-G--G-C---A--------G--C-C-T-C---CTG---------G--GC-C-A------------------------------…	Bacteria(100);"Proteobacteria"(100);Betaproteobacteria(100);Burkholderiales(89);unclassified(89);unclassified(89);
19	6	0	3	1	1	0	2	0	C-GT-G-TA-G-G-C-G---G--T-TT-G-T-T---AA----G-T-C-A--T-G-T-G--TG--A-AA-TC--C-C-TC-G-G--CT-C-AA----C-C-G-G-G-G-A--A-C--G-A--C-G-C--A--T--GA-A-A---C--T--G-G--CA--A-G-C--T-A-G-A-G-T--A-C-CA------AA-G-A-G-G-G-G---GG-T---GG-A-ATT--C-C-C-G-GT-GTA-G-CGGT-G-AAA---TG-C-GT-AG--AT-A-TC-G-G-G-A----G-G-A-AC-A-CC--TG--T--G--GC-GAA-G--G-C---G--------A--C-C-C-C---CTG---------G--TT-G-G------------------------------…	Bacteria(100);"Proteobacteria"(100);unclassified(97);unclassified(97);unclassified(97);unclassified(97);
20	1	0	3	0	0	0	0	0	C-GC-G-TA-G-G-C-G---GC-T-TG---G-C---AA----G-T-G-G--A-T-G-G--TG--A-AA-TC--C-C-TC-G-G--CT-T-AA----C-C-G-A-G-G-A--A-C--T-G--C-C-G--T--C--CA-A-A---C--T--G-C--TT--C-G-C--T-T-G-A-G-A--C-C-GG------GA-G-A-G-G-T-G---AG-T---GG-A-ATT--C-C-C-A-GT-GTA-G-CGGT-G-AAA---TG-C-GT-AG--AT-A-TT-G-G-G-A----G-G-A-AC-A-CC--AG--T--G--GC-GAA-G--G-C---G--------G--C-T-C-A---CTG---------G--AC-C-G------------------------------…	Bacteria(100);"Acidobacteria"(100);Acidobacteria_Gp7(100);Acidobacteria_Gp7_order_incertae_sedis(100);Acidobacteria_Gp7_family_incertae_sedis(100);Gp7(100);
21	0	0	2	1	0	0	0	0	C-GC-G-TA-G-G-C-G---G--C-TT-T-T-T---AA----G-T-C-A--G-A-T-G--TG--T-AA-TC--C-C-CG-A-G--CT-C-AA----C-T-T-G-G-G-A--A-C--T-G--C-A-T--C--T--GA-G-A---C--T--G-G--GA--G-G-C--T-A-G-A-G-T--G-C-TG------GA-G-A-G-G-G-T---GG-T---GG-A-ATT--C-C-T-C-GT-GTA-G-CGGT-G-AAA---TG-C-GT-AG--AG-A-TG-A-G-G-A----G-G-A-AC-A-CC--AG--T--G--GC-GAA-G--G-C---G--------G--C-C-A-C---CTG---------G--AC-A-G------------------------------…	Bacteria(100);"Acidobacteria"(100);Holophagae(100);Holophagales(100);Holophagaceae(100);Geothrix(100);
22	2	0	3	3	2	0	0	0	C-GC-G-TA-G-G-C-G---G--C-TA-A-G-T---AA----G-T-C-T--C-G-G-G--TG--A-AA-TC--C-C-TC-G-G--CT-C-AA----C-C-G-A-G-G-A--A-C--T-G--C-C-T--T--G--GA-A-A---C--T--G-C--TT--G-G-C--T-T-G-A-G-G--C-C-GG------GA-G-A-G-G-A-T---GG-T---GG-A-ATT--C-C-C-A-GT-GTA-G-CGGT-G-AAA---TG-C-GT-AG--AT-A-TT-G-G-G-A----G-G-A-AC-A-CC--GG--T--G--GC-GAA-G--G-C---G--------G--C-C-A-T---CTG---------G--AC-C-G------------------------------…	Bacteria(100);"Acidobacteria"(100);Acidobacteria_Gp10(95);Acidobacteria_Gp10_order_incertae_sedis(95);Acidobacteria_Gp10_family_incertae_sedis(95);Gp10(95);
23	0	0	3	0	0	0	0	0	T-GT-G-TA-G-G-C-G---G--T-TC-G-T-T---AA----G-T-C-G--G-A-T-G--TG--A-AA-GC--C-C-TG-G-G--CT-C-AA----C-C-T-A-G-G-A--A-T--T-G--C-A-T--T--C--GA-T-A---C--T--G-G--CG--G-G-C--T-A-G-A-G-T--A-C-GG------TA-G-A-G-G-G-C---GG-C---GG-A-ATT--C-C-G-G-GT-GTA-G-CGGT-G-AAA---TG-C-GT-AG--AT-A-TC-C-G-G-A----G-G-A-AC-A-CC--GA--T--G--GC-GAA-G--G-C---A--------A--C-C-G-C---CTG---------G--GC-C-T------------------------------…	Bacteria(100);"Proteobacteria"(100);Gammaproteobacteria(100);Xanthomonadales(100);Sinobacteraceae(100);Hydrocarboniphaga(100);
24	0	0	2	0	0	0	0	0	C-GT-G-TA-G-G-C-G---G--C-T--T-GAC---AA----G-T-C-C--G-C-T-G--TG--A-AA-AC--T-C-GA-G-G--CT-C-AA----C-C-T-C-G-A-G--A-C--G-T--C-G-G--T--G--GA-A-A---CT-G--T-C---T--G-G-C--T-A-G-A-G-T--C-C-GG------AA-G-A-G-G-A-G---AG-T---GG-A-ATT--C-C-T-G-GT-GTA-G-CGGT-G-AAA---TG-C-GC-AG--AT-A-TC-A-G-G-A----A-G-A-AC-A-CC--CG--T--G--GC-TAA-G--G-C---G--------G--C-T-C-T---CTA---------G--TA-C-G------------------------------…	Bacteria(100);"Actinobacteria"(100);Actinobacteria(100);unclassified(100);unclassified(100);unclassified(100);
25	7	0	2	4	4	0	1	0	C-GC-G-TA-G-G-C-G---G--T-GC-G-G-T---AA----G-T-C-A--C-C-T-G--TG--A-AA-CC--T-C-TA-G-G--CT-C-AA----C-C-T-A-G-A-G--C-C--T-G--C-A-G--G--C--GA-A-A---C--T--G-C--CG--T-G-C--T-T-G-A-G-G--G-T-GG------GA-G-A-G-G-T-G---CG-T---GG-A-ATT--C-C-C-G-GT-GTA-G-CGGT-G-AAA---TG-C-GT-AG--AT-A-TC-G-G-G-A----G-G-A-AC-A-CC--TG--T--G--GC-GAA-A--G-C---G--------G--C-G-C-A---CTG---------G--AC-C-A------------------------------…	Bacteria(100);"Acidobacteria"(100);Acidobacteria_Gp1(100);Acidobacteria_Gp1_order_incertae_sedis(100);Acidobacteria_Gp1_family_incertae_sedis(100);Gp1(100);
26	1	0	2	0	0	0	0	0	T-GT-G-TA-G-G-C-G---G--T-TC-T-C-T---AA----G-T-T-T--G-G-T-G--TG--A-AA-TC--T-C-CC-G-G--CT-T-AA----C-C-G-G-G-A-G--G-G--T-G--C-G-C--C--G--AA-A-A---C--T--G-G--GG--G-G-C--T-A-G-A-G-T--G-C-GG------GA-T-G-G-G-A-G---AG-T---GG-A-ATT--C-C-T-G-GT-GTA-G-CGGT-G-AAA---TG-C-GT-AG--AT-A-TC-A-G-G-A----G-G-A-AC-A-CC--GG--T--G--GT-GTA-G--A-C---G--------G--C-T-C-T---CTG---------G--AC-C-G------------------------------…	Bacteria(100);"Acidobacteria"(100);Acidobacteria_Gp3(100);Acidobacteria_Gp3_order_incertae_sedis(100);Acidobacteria_Gp3_family_incertae_sedis(100);Gp3(100);
27	5	0	2	2	1	0	0	0	C-GC-G-TA-G-G-C-G---G--C-TC-A-T-G---AA----G-G-C-T--G-T-G-G--TG--A-AA-GT--C-C-GG-G-G--CT-C-AA----C-C-T-C-G-G-A--T-C--G-G--C-C-G--T--G--GC-G-A---C--T--C-G--TG--G-G-C--T-G-G-A-G-C--A-C-TG------TA-G-A-G-G-C-G---GG-T---GG-A-ATT--C-C-G-G-GT-GTA-G-CGGT-G-GAA---TG-C-GT-AG--AG-A-TC-C-G-G-A----A-G-A-AC-A-CC--AG--T--G--GC-GAA-G--G-C---G--------G--C-C-C-G---CTG---------G--GC-A-G------------------------------…	Bacteria(100);"Gemmatimonadetes"(100);Gemmatimonadetes(100);Gemmatimonadales(100);Gemmatimonadaceae(100);Gemmatimonas(100);
28	0	0	2	0	0	0	0	0	C-GC-G-TA-G-G-C-G---G--C-TT-G-T-T---AA----G-T-C-G--G-A-T-G--TG--A-AA-TC--C-C-CG-G-G--CT-C-AA----C-C-T-G-G-G-A--A-C--T-G--C-A-T--C--C--GA-T-A---C--T--G-G--CT--G-G-C--T-A-G-A-G-T--G-T-GG------TA-G-A-G-G-G-A---AG-T---GG-A-ATT--C-C-A-G-GT-GTA-G-CGGT-G-AAA---TG-C-GT-AG--AT-A-TC-T-G-G-G----G-G-A-AC-A-TC--AG--T--G--GC-GAA-G--G-C---G--------G--C-T-T-C---CTG---------G--AC-C-A------------------------------…	Bacteria(100);"Proteobacteria"(100);Gammaproteobacteria(100);Gammaproteobacteria_order_incertae_sedis(90);Gammaproteobacteria_family_incertae_sedis(90);unclassified(90);
29	0	0	2	0	0	0	0	0	C-GC-G-TA-G-G-C-G---GT-C-TG-A-T-----AA----G-T-T-A--G-A-T-G--TG--A-AA-TT--C-C-CG-G-G--CT-T-AA----C-C-T-G-G-G-G--G-C--T-G--C-A-T--T--T--AA-G-A---C--T--G-T--CA--G-G-C--T-T-G-A-A-T--C-C-GG------GA-G-A-G-G-A-T---AG-C---GG-A-ATT--C-C-C-A-GT-GTA-G-AGGT-G-AAA---TT-C-GT-AG--AT-A-TT-G-G-G-A----A-G-A-AC-A-CC--AG--T--G--GC-GAA-G--G-C---G--------G--C-T-A-T---CTG---------G--AC-C-G------------------------------…	Bacteria(100);"Proteobacteria"(100);Alphaproteobacteria(100);Rhodospirillales(100);Rhodospirillaceae(100);Dongia(100);
30	4	0	4	1	2	0	0	0	C-GC-G-TA-G-G-C-G---G--T-GC-G-G-T---AA----G-T-C-T--G-C-G-G--TG--A-AA-TC--T-C-CC-G-G--CT-C-AA----C-T-G-G-G-A-G--G-C--T-G--C-C-G--T--G--GA-A-A---C--T--G-C--CG--T-G-C--T-T-G-A-G-T--G-T-GG------GA-G-A-G-G-T-G---AG-T---GG-A-ATT--C-C-C-G-GT-GTA-G-CGGT-G-AAA---TG-C-GT-AG--AT-A-TC-G-G-G-A----G-G-A-AC-A-CC--TG--T--G--GC-GAA-A--G-C---G--------G--C-T-C-A---CTG---------G--AC-C-A------------------------------…	Bacteria(100);"Acidobacteria"(100);Acidobacteria_Gp1(100);Acidobacteria_Gp1_order_incertae_sedis(100);Acidobacteria_Gp1_family_incertae_sedis(100);Gp1(100);
31	3	0	3	5	2	0	0	0	C-GC-G-TA-G-G-C-G---GC-T-TG---G-C---AA----G-T-G-G--A-A-G-G--TG--A-AA-TC--C-C-TC-G-G--CT-T-AA----C-C-G-A-G-G-A--A-C--T-G--C-C-T--T--C--CA-G-A---C--T--G-C--TT--T-G-C--T-T-G-A-G-G--C-C-GG------GA-G-A-G-G-C-G---AG-T---GG-A-ATT--C-C-C-A-GT-GTA-G-CGGT-G-AAA---TG-C-GT-AG--AT-A-TT-G-G-G-A----G-G-A-AC-A-CC--AG--T--G--GC-GAA-G--G-C---G--------G--C-T-C-G---CTG---------G--AC-C-G------------------------------…	Bacteria(100);"Acidobacteria"(100);Acidobacteria_Gp7(100);Acidobacteria_Gp7_order_incertae_sedis(100);Acidobacteria_Gp7_family_incertae_sedis(100);Gp7(100);
32	2	0	1	2	1	0	0	0	T-GT-G-TA-G-G-C-G---G--T-TG-T-T-T---AA----G-T-T-T--G-G-T-G--TG--A-AA-TC--T-C-CC-G-G--CT-C-AA----C-T-G-G-G-A-G--G-G--T-G--C-G-C--C--G--AA-T-A---C--T--G-A--AT--G-A-CT-T-C-G-A-G-T--G-C-GG------GA-G-A-G-G-A-G---AG-T---GG-A-ATT--C-C-T-G-GT-GTA-G-CGGT-G-AAA---TG-C-GT-AG--AT-A-TC-A-G-G-A----G-G-A-AC-A-CC--GG--T--G--GT-GTA-G--A-C---G--------G--C-T-C-T---CTG---------G--AC-C-G------------------------------…	Bacteria(100);"Acidobacteria"(100);Acidobacteria_Gp3(100);Acidobacteria_Gp3_order_incertae_sedis(100);Acidobacteria_Gp3_family_incertae_sedis(100);Gp3(100);
33	6	0	2	2	3	0	0	0	C-TC-G-TA-G-G-T-G---G--C-CA-A-C-T---AA----G-T-C-A--G-A-C-G--TG--A-AA-TC--C-C-TC-G-G--CT-T-AA----C-C-G-G-G-G-A--A-C--T-G--C-G-T--C--T--GA-T-A---C--T--G-G--AT--G-G-C--T-T-G-A-G-T--T-T-GG------GA-G-A-G-G-G-A---TG-C---GG-A-ATT--C-C-A-G-GT-GTA-G-CGGT-G-AAA---TG-C-GT-AG--AT-A-TC-T-G-G-A----G-G-A-AC-A-CC--GG--T--G--GC-GAA-G--G-C---G--------G--C-A-T-C---CTG---------G--AC-C-A------------------------------…	Bacteria(100);"Acidobacteria"(100);Acidobacteria_Gp6(100);Acidobacteria_Gp6_order_incertae_sedis(100);Acidobacteria_Gp6_family_incertae_sedis(100);Gp6(100);
34	0	0	1	0	0	0	0	0	C-GC-G-TA-G-G-C-G---G----TG-A-GAT---GA----G-T-G-G--A-A-T-G--TG--A-AA-GC--C-C-CG-G-G--CT-T-AA----C-C-T-G-G-G-A--A-G--C-G--C-A-T--A--C--CA-A-A---CG-A--T-C--TG----A-C--T-G-G-A-G-T--A-T-GG------TA-G-A-G-G-G-T---GG-C---GG-A-ATT--T-C-C-G-GT-GTA-G-CGGT-G-AAA---TG-C-GT-AG--AG-A-TC-G-G-A-A----G-G-A-AC-G-TC--GA--T--G--GC-GAA-G--G-C---A--------G--C-C-A-C---CTG---------G--GC-C-A------------------------------…	Bacteria(100);"Proteobacteria"(100);Gammaproteobacteria(100);Legionellales(100);Coxiellaceae(100);Aquicella(100);
35	1	0	1	0	0	0	0	0	A-GC-G-TA-G-G-C-G---G--T-TC-G-G-C---AA----G-T-C-T--T-T-T-G--TG--A-AA-TC--T-C-TG-G-G--CT-C-AA----C-C-C-A-G-A-G--T-C--T-G--C-A-A--G--G--GA-A-A---C--T--G-C--CG--G-G-C--T-G-G-A-G-T--A-T-GG------GA-G-A-G-G-T-G---AG-T---GG-A-ATT--C-C-C-G-GT-GTA-G-CGGT-G-AAA---TG-C-GT-AG--AT-A-TC-G-G-G-A----G-G-A-AC-A-CC--TG--T--G--GC-GAA-A--G-C---G--------G--C-T-C-A---CTG---------G--AC-C-A------------------------------…	Bacteria(100);"Acidobacteria"(100);Acidobacteria_Gp1(100);Acidobacteria_Gp1_order_incertae_sedis(100);Acidobacteria_Gp1_family_incertae_sedis(100);Gp1(100);
36	0	39	2	0	0	0	0	0	C-GT-G-TA-G-G-C-G---G--T-TT-T-A-C---AG----G-T-C-C--G-C-T-G--TG--A-AA-AC--T-C-GA-G-G--CT-C-AA----C-C-T-C-G-A-G--C-T--G-T--C-G-G--T--G--GA-A-A---C--C--G-T--GT--G-G-C--T-A-G-A-G-T--C-C-GG------AA-G-A-G-G-A-G---AG-T---GG-A-ATT--C-C-C-G-GT-GTA-G-CGGT-G-AAA---TG-C-GC-AG--AT-A-TC-G-G-G-A----A-G-A-AC-A-CC--CG--T--G--GC-GAA-G--G-C---G--------G--C-T-C-T---CTG---------G--GA-C-G------------------------------…	Bacteria(100);"Actinobacteria"(100);Actinobacteria(100);unclassified(70);unclassified(70);unclassified(70);
37	0	0	2	0	0	0	0	0	C-GC-G-CA-G-G-C-G---G--C-TC-T-T-C---AA----G-T-C-A--G-A-T-G--TG--A-AA-GC--C-C-CG-G-G--CT-C-AA----C-C-T-G-G-G-A--A-C--T-G--C-A-T--T--T--GA-G-A---C--T--G-G--AG--A-G-C--T-T-G-A-G-T--T-C-GG------GA-G-A-G-G-A-G---AG-C---GG-A-ATT--C-C-C-A-GT-GTA-G-AGGT-G-AAA---TT-C-GT-AG--AT-A-TT-G-G-G-A----A-G-A-AC-A-CC--GG--T--G--GC-GAA-G--G-C---G--------G--C-T-C-T---CTG---------G--AC-C-G------------------------------…	Bacteria(100);"Proteobacteria"(100);Alphaproteobacteria(100);Rhodospirillales(100);Rhodospirillaceae(88);unclassified(88);
38	0	0	2	0	0	0	0	0	T-GC-G-TA-G-G-T-G---G--T-TT-G-T-T---AA----G-T-C-T--G-C-T-G--TG--A-AA-TC--C-C-TG-G-G--CT-C-AA----C-C-T-G-G-G-A--A-T--G-G--C-A-G--T--G--GA-T-A---C--T--G-G--CT--C-G-C--T-A-G-A-G-T--G-T-GT------CA-G-A-G-G-G-T---GG-T---GG-A-ATT--C-C-C-G-GT-GTA-G-CGGT-G-AAA---TG-C-GT-AG--AG-A-TC-G-G-G-A----G-G-A-AC-A-TC--AG--T--G--GC-GAA-G--G-C---G--------G--C-C-A-C---CTG---------G--GA-C-A------------------------------…	Bacteria(100);"Proteobacteria"(100);Gammaproteobacteria(100);Xanthomonadales(100);Xanthomonadaceae(100);Dyella(100);
39	8	0	2	2	0	0	2	0	T-GC-G-CA-G-G-C-G---G--T-TT-T-G-T---AA----G-T-C-A--G-A-T-G--TG--A-AA-GC--C-C-CG-G-G--CT-C-AA----C-C-T-G-G-G-A--A-C--T-G--C-G-T--T--T--GA-A-A---C--T--A-C--AA--G-G-C--T-A-G-A-G-T--G-T-AG------CA-G-A-G-G-G-G---GG-T---AG-A-ATT--C-C-A-C-GT-GTA-G-CAGT-G-AAA---TG-C-GT-AG--AG-A-TG-T-G-G-A----G-G-A-AT-A-CC--AA--T--G--GC-GAA-G--G-C---A--------G--C-C-C-C---CTG---------G--GT-T-A------------------------------…	Bacteria(100);"Proteobacteria"(100);Betaproteobacteria(100);Hydrogenophilales(86);Hydrogenophilaceae(86);Sulfuricella(86);
40	1	0	2	1	1	0	0	0	C-GC-G-TA-G-G-C-G---G--A-CA-G-T-T---TA----G-T-C-A--G-A-G-G--TG--A-AA-GC--C-C-AG-G-G--CT-C-AA----C-C-C-T-G-G-A--A-T--T-G--C-C-T--T--T--GA-T-A---C--T--G-G--CT--G-T-C--T-T-G-A-G-T--A-C-GG------GA-G-A-G-G-T-G---TG-T---GG-A-ACT--C-C-G-A-GT-GTA-G-AGGT-G-AAA---TT-C-GT-AG--AT-A-TT-C-G-G-A----A-G-A-AC-A-CC--AG--T--G--GC-GAA-G--G-C---G--------A--C-A-C-A---CTG---------G--CC-C-G------------------------------…	Bacteria(100);"Proteobacteria"(100);Alphaproteobacteria(100);Caulobacterales(100);Caulobacteraceae(100);Phenylobacterium(100);
41	2	0	2	2	2	0	1	0	C-GC-G-TA-G-G-C-G---G--C-CT-G-A-T---AA----G-T-A-G--G-G-G-G--TG--A-AA-TC--C-T-GC-G-G--CT-T-AA----C-C-G-C-A-G-G--G-C--T-G--C-C-T--T--C--TA-A-A---C--T--G-T--CA--G-G-C--T-A-G-A-G-C--A-C-GG------TA-G-A-G-G-C-A---GA-T---GG-A-ATT--C-C-C-G-GT-GTA-G-CGGT-G-GAA---TG-C-GT-AG--AG-A-TC-G-G-G-A----A-G-A-AC-A-TC--AG--T--G--GC-GAA-G--G-C---G--------G--T-C-T-G---CTG---------G--GC-CG-------------------------------…	Bacteria(100);unclassified(100);unclassified(100);unclassified(100);unclassified(100);unclassified(100);
42	3	0	1	3	6	0	0	0	C-GT-G-TA-G-G-C-G---G--C--C-T-GCC---AA----G-T-C-A--G-A-T-G--TG--A-AA-GC--C-C-CG-G-G--CT-T-AA----C-C-T-G-G-G-A--A-C--T-G--C-A-T--T--T--GA-G-A---C--T----G--GC--AGG-C--T-A-G-A-G-G--T-T-GG------AA-G-A-G-G-A-G---AG-T---GG-A-ATT--C-C-C-A-GT-GTA-G-AGGT-G-AAA---TT-C-GT-AG--AT-A-TT-G-G-G-A----A-G-A-AC-A-CC--AG--T--G--GC-GAA-G--G-C---G--------G--C-T-C-T---CTG---------G--TC-C-A------------------------------…	Bacteria(100);"Proteobacteria"(100);Alphaproteobacteria(100);Rhodospirillales(100);Acetobacteraceae(100);unclassified(100);
43	0	0	1	0	0	0	0	0	C-GT-G-TA-G-G-C-G---G--CTCA-C-T-----AA----G-T-C-A--C-G-T-G--TG--A-AA-GC--C-C-CG-G-G--CT-T-AA----C-C-C-G-G-G-A--A-T--T-G--C-G-C--G--T--GA-G-A---C--T--G----GT--GAG-C--T-A-G-A-A-T--C-C-GG------GA-G-A-G-G-G-T---AG-T---GG-A-ATT--C-C-C-A-GT-GTA-G-AGGT-G-AAA---TT-C-GT-AG--AT-A-TT-G-G-G-A----A-G-A-AC-A-CC--AG--T--G--GC-GAA-G--G-C---G--------G--C-T-A-C---CTG---------G--AC-C-G------------------------------…	Bacteria(100);"Proteobacteria"(100);Alphaproteobacteria(100);Rhodospirillales(100);Rhodospirillaceae(100);unclassified(100);
44	1	0	1	1	0	0	0	0	C-GC-G-CA-G-G-C-G---G--C-CA-G-C-C---AA----G-T-C-A--G-A-T-G--TG--A-AA-GC--C-C-CG-G-G--CT-C-AA----C-C-T-G-G-G-A--A-T--A-G--C-A-T--T--T--GG-G-A---C--T--G-G--TT--G-G-C--T-A-G-A-G-A--T-C-GG------GA-G-A-G-G-A-G---AG-T---GG-A-ATT--C-C-C-A-GT-GTA-G-AGGT-G-AAA---TT-C-GT-AG--AT-A-TT-G-G-G-A----A-G-A-AC-A-CC--GG--T--G--GC-GAA-G--G-C---G--------G--C-T-C-T---CTG---------G--AC-C-G------------------------------…	Bacteria(100);"Proteobacteria"(100);Alphaproteobacteria(100);Rhodospirillales(100);Acetobacteraceae(99);unclassified(97);
45	3	0	1	2	2	0	0	0	C-GC-G-TA-G-G-C-G---G--C-TCGT-G-A----A----G-C-G-T--G-C-G-G--TG--A-AA-GT--C-C-GG-G-G--CT-T-AA----C-C-T-C-G-G-A--T-C--G-G--C-C-G--TG-C--G--G-A---C--T--C-G--CG--G-G-C--T-A-G-A-G-C--G-T-TG------TA-G-A-G-G-C-G---GG-T---GG-A-ATT--C-C-G-G-GT-GTA-G-CGGT-G-GAA---TG-C-GT-AG--AG-A-TC-C-G-G-A----A-G-A-AC-A-CC--GG--T--G--GC-GAA-G--G-C---G--------G--C-C-C-G---CTG---------G--GC-A-A------------------------------…	Bacteria(100);unclassified(100);unclassified(100);unclassified(100);unclassified(100);unclassified(100);
46	1	0	2	1	1	0	0	0	C-GC-G-TA-G-G-C-G---G--T-CC-T-T-C---AA----G-T-C-T--C-T-C-G--TG--A-AA-TC--C-C-TC-G-G--CT-T-AA----C-T-G-A-G-G-A--C-G--T-G--C-G-G--G--A--GA-T-A---C--T--G-C--TG--G-G-C--T-T-G-A-G-T--C-C-GG------AA-G-A-G-G-G-T---GG-T---GG-A-ATT--C-C-C-A-GT-GTA-G-CGGT-G-AAA---TG-C-GT-AG--AT-A-TT-G-G-G-A----G-G-A-AC-A-CC--GG--T--G--GC-GAA-G--G-C---G--------G--C-C-A-C---CTG---------G--GC-C-G------------------------------…	Bacteria(100);"Acidobacteria"(100);Acidobacteria_Gp7(100);Acidobacteria_Gp7_order_incertae_sedis(100);Acidobacteria_Gp7_family_incertae_sedis(100);Gp7(100);
47	3	0	2	1	3	0	0	0	T-GC-G-TA-G-G-T-G---G--T-TC-G-T-T---AA----G-T-C-T--G-T-C-G--TG--A-AA-GC--C-C-CG-G-G--CT-C-AA----C-C-T-G-G-G-A--A-T--G-G--C-G-A--T--G--GA-T-A---C--T--G-G--CG--G-G-C--T-A-G-A-G-T--G-C-GG------TA-G-A-G-G-A-G---AG-T---GG-A-ATT--C-C-C-G-GT-GTA-G-CAGT-G-AAA---TG-C-GT-AG--AG-A-TC-G-G-G-A----G-G-A-AC-A-TC--AG--T--T--GC-GAA-G--G-C---G--------G--C-T-C-T---CTG---------G--AC-C-A------------------------------…	Bacteria(100);"Proteobacteria"(100);Gammaproteobacteria(100);Xanthomonadales(100);Xanthomonadaceae(100);Arenimonas(100);
48	1	10	1	81	86	270	136	18	C-GC-G-TA-G-G-T-G---G--T-TT-G-T-T---AA----G-T-T-G--G-A-T-G--TG--A-AA-TC--C-C-CG-G-G--CT-C-AA----C-C-T-G-G-G-A--A-C--T-G--C-A-T--T--C--AA-A-A---C--T--G-A--CA--A-G-C--T-A-G-A-G-T--A-T-GG------TA-G-A-G-G-G-T---GG-T---GG-A-ATT--T-C-C-T-GT-GTA-G-CGGT-G-AAA---TG-C-GT-AG--AT-A-TA-G-G-A-A----G-G-A-AC-A-CC--AG--T--G--GC-GAA-G--G-C---G--------A--C-C-A-C---CTG---------G--AC-T-G------------------------------…	Bacteria(100);"Proteobacteria"(100);Gammaproteobacteria(100);Pseudomonadales(100);Pseudomonadaceae(100);Pseudomonas(100);
49	2	0	1	1	1	0	0	0	C-GC-G-TA-G-G-C-G---G--T-GC-G-G-T---AA----G-T-C-T--T-C-T-G--TG--A-AA-CC--C-C-TG-G-G--CT-C-AA----C-C-C-A-G-G-G--C-C--T-G--C-A-G--G--G--GA-A-A---C--T--G-C--CG--T-G-C--T-G-G-A-G-T--G-T-GG------GA-G-A-G-G-T-G---CG-T---GG-A-ATT--C-C-C-G-GT-GTA-G-CGGT-G-AAA---TG-C-GT-AG--AT-A-TC-G-G-G-A----G-G-A-AC-A-CC--TG--C--G--GC-GAA-G--G-C---G--------G--C-G-C-A---CTG---------G--AC-C-A------------------------------…	Bacteria(100);"Acidobacteria"(100);Acidobacteria_Gp1(100);Acidobacteria_Gp1_order_incertae_sedis(100);Acidobacteria_Gp1_family_incertae_sedis(100);Gp1(100);
50	0	0	1	0	0	0	0	0	C-GC-G-TA-G-G-T-G---G--T-GA-T-A-T---AA----G-T-C-C--G-A-G-G--TG--G-AA-GA--C-T-GG-G-G--CT-T-AA----C-C-T-C-A-G-A--A-T--T-G--C-C-T--T--G--GA-T-A---C--T--G-T--AT--G-A-C--T-T-G-A-G-T--C-A-GC------GA-G-G-G-G-A-T---GG-C---GG-A-ATT--C-C-A-G-GT-GTA-G-CGGT-G-AAA---TG-C-GT-AG--AT-A-TC-T-G-G-A----G-G-A-AG-G-CC--GG--T--G--GC-GAA-G--G-C---G--------G--C-C-A-T---CTG---------G--CG-C-T------------------------------…	Bacteria(100);"Proteobacteria"(99);unclassified(99);unclassified(99);unclassified(99);unclassified(99);
51	3	0	1	6	4	0	0	0	C-GC-G-TA-G-G-T-G---G--T-CT-T-A-T---AA----G-G-G-T--G-T-G-G--TG--A-AA-GC--C-C-GG-G-G--CT-C-AA----C-C-C-C-G-G-G--T-C--G-G--C-C-G--T--G--CC-G-A---C--T--G-T--AA--G-A-C--T-A-G-A-G-T--G-C-TG------TA-G-G-G-G-C-A---GG-C---GG-A-ATT--C-C-G-G-GT-GTA-G-CGGT-G-GAA---TG-C-GT-AG--AG-A-TC-C-G-G-A----G-G-A-AG-A-CC--GG--T--G--GC-GAA-G--G-C---G--------G--C-C-T-G---CTG---------G--GC-A-G------------------------------…	Bacteria(100);"Gemmatimonadetes"(100);Gemmatimonadetes(100);Gemmatimonadales(100);Gemmatimonadaceae(100);Gemmatimonas(100);
52	0	0	1	1	0	0	13	0	C-GC-G-TA-G-G-C-G---G--C-GC-G-G-T---AA----G-T-A-G--G-G-G-G--TG--A-AA-TC--C-T-GC-G-G--CT-C-AA----C-C-G-C-A-G-A--A-T--T-G--C-C-T--T--C--TA-G-A---C--T--G-C--CG--T-G-C--T-T-G-A-G-C--A-C-AG------TA-G-A-G-G-C-A---GA-C---GG-A-ATT--C-C-C-G-GT-GTA-G-CGGT-G-GAA---TG-C-GT-AG--AG-A-TC-G-G-G-A----A-G-A-AC-A-CC--GG--T--G--GC-GAA-G--G-C---G--------G--T-C-T-G---CTG---------G--GCTG--------------------------------…	Bacteria(100);unclassified(96);unclassified(96);unclassified(96);unclassified(96);unclassified(96);
53	0	0	2	0	0	0	0	0	C-GC-G-TA-G-G-C-G---G--T--T-T-T-T---AA----G-T-T-G--G-G-C-G--TG--A-AA-GC--C-C-CA-G-G--CT-T-AA----C-C-T-G-G-G-A--A-C--T-G--C-G-C--T--T--GA-T-A---C--T--G-G--AA--G-A-C--T-A-G-A-G-G--A-C-GA------GA-G-A-G-G-A-A---AG-T---GG-A-ATT--C-C-G-A-GT-GTG-G-AGGT-G-AAA---TT-C-GT-AG--AT-A-TT-C-G-G-A----G-G-A-AC-A-TC--AG--A--G--GC-GAA-G--G-C---G--------G--C-T-T-T---CTG---------G--CT-C-G------------------------------…	Bacteria(100);"Proteobacteria"(100);Gammaproteobacteria(100);Thiotrichales(100);Thiotrichales_incertae_sedis(100);Caedibacter(100);
54	0	0	1	0	0	0	0	0	C-GC-G-TA-G-G-C-G---G--G-C--T-GTC---AA----G-T-C-T--G-G-G-G--TG--A-AA-TC--C-C-AC-G-G--CT-C-AA----C-C-G-T-G-G-A--A-C--T-G--C-C-T--T--A--GA-T-A---C--T--G----AC--G-GCC--T-C-G-A-G-G--G-A-GA------TA-G-G-G-G-C-G---AG-C---GG-A-ACT--G---T-GAGT-GGA-G-CGGT-G-AAA---TG-C-GT-TG--AT-ATTC-A---C-A----G-G-A-AC-T-CC--GG--T--G--GC-GAA-G--G-C---G--------G--C-T-C-G---CTG---------G--AT-C-T------------------------------…	Bacteria(100);"Planctomycetes"(100);"Planctomycetacia"(100);Planctomycetales(100);Planctomycetaceae(100);Gemmata(100);
55	3	0	1	6	5	0	0	0	C-GC-G-TA-G-G-C-G---G--C-TT-T-T-C---AA----G-T-G-A--C-G-G-G--TG--A-AA-TC--C-C-TC-G-G--CT-T-AA----C-C-G-A-G-G-A--A-C--T-G--C-C-T--G--T--CA-G-A---C--T--G-G--AA--G-G-C--T-T-G-A-G-A--C-C-GG------GA-G-A-G-G-T-G---AG-T---GG-A-ATT--C-C-C-A-GT-GTA-G-CGGT-G-AAA---TG-C-GT-AG--AT-A-TT-G-G-G-A----G-G-A-AC-A-CC--AG--T--G--GC-GAA-G--G-C---G--------G--C-T-C-A---CTG---------G--AC-C-G------------------------------…	Bacteria(100);"Acidobacteria"(100);Acidobacteria_Gp7(100);Acidobacteria_Gp7_order_incertae_sedis(100);Acidobacteria_Gp7_family_incertae_sedis(100);Gp7(100);
56	0	0	1	0	0	0	0	0	C-AC-G-TA-G-G-C-G---G--A-CT-C-T-T---AA----G-T-C-G--G-T-G-G--TG--A-AA-TC--C-T-GG-A-G--CT-C-AA----C-T-C-C-A-G-A--A-C--T-G--C-C-T--T--C--GA-T-A---C--T--G-A--GA--G-T-C--T-T-G-A-G-T--C-C-GG------GA-G-A-G-G-T-G---AG-T---GG-A-ACT--G-C-G-A-GT-GTA-G-AGGT-G-AAA---TT-C-GT-AG--AT-A-TT-C-G-C-A----A-G-A-AC-A-CC--AG--T--G--GC-GAA-G--G-C---G--------G--C-T-C-A---CTG---------G--CC-C-G------------------------------…	Bacteria(100);"Proteobacteria"(100);Alphaproteobacteria(100);Rhizobiales(100);unclassified(97);unclassified(97);
57	0	0	1	0	0	0	0	0	T-GC-G-CA-G-G-T-T---G--T-GA-G-T-T---CA----G-T-T-T--G-A-T-G--TG--A-AA-GC--C-C-GG-G-G--CT-C-AA----C-C-T-C-G-G-A--T-G--T-G--C-A-T--T--A--AA-T-A---C--T--G-G--CT--C-G-C--T-G-G-A-G-G--T-T-GG------AA-G-A-G-G-A-G---AG-T---GG-A-ATT--C-C-C-A-GT-GTA-G-AGGT-G-AAA---TT-C-GT-AG--AT-A-TT-G-G-G-A----A-G-A-AC-A-CC--AG--T--G--GC-GAA-G--G-C---G--------G--C-T-C-T---CTG---------G--TC-C-A------------------------------…	Bacteria(100);"Proteobacteria"(100);Alphaproteobacteria(100);unclassified(100);unclassified(100);unclassified(100);
58	0	0	1	0	0	0	0	0	T-GC-G-CA-G-G-C-G---G--T-TT-G-G-A---AA----G-A-A-A--G-G-T-G--TG--A-AA-TC--C-C-AG-A-G--CT-T-AA----C-T-T-T-G-G-A--A-C--T-G--C-A-C--T--T--TT-A-A---C--T--G-C--CA--A-G-C--T-A-G-A-G-T--A-T-GT------CA-G-A-G-G-G-G---GG-T---AG-A-ATT--C-C-A-C-GT-GTA-G-CAGT-G-AAA---TG-C-GT-AG--AG-A-TG-T-G-G-A----G-G-A-AT-A-CC--GA--T--G--GC-GAA-G--G-C---A--------G--C-C-C-C---CTG---------G--GA-T-A------------------------------…	Bacteria(100);"Proteobacteria"(100);Betaproteobacteria(100);Burkholderiales(100);Alcaligenaceae(100);Pusillimonas(94);
59	1	0	1	0	1	5	0	0	C-GC-G-TA-G-G-C-G---G--C-CG-A-C-C---AA----G-T-T-A--G-A-T-G--TG--A-AA-GT--C-C-TG-G-G--CT-T-AA----C-C-T-G-G-G-G--A-C--T-G--C-A-T--T--T--GA-T-A---C--T--G-A--TT--G-G-C--T-T-G-A-A-T--T-C-GG------GA-G-A-G-G-A-T---AG-C---GG-A-ATT--C-C-C-A-GT-GTA-G-AGGT-G-AAA---TT-C-GT-AG--AT-A-TT-G-G-G-A----A-G-A-AC-A-CC--GG--T--G--GC-GAA-G--G-C---G--------G--C-T-A-T---CTG---------G--AC-C-G------------------------------…	Bacteria(100);"Proteobacteria"(100);Alphaproteobacteria(100);Rhodospirillales(100);Rhodospirillaceae(100);Dongia(100);
60	0	0	1	0	0	0	0	0	C-TC-G-TA-G-G-T-G---G----CT-C-TGT---AA----G-T---A--G-G-TGG--TG--A-AA-GC--C-C-AC-G-G--CT-C-AA----C-C-G-T-G-G-AT-A-C--G-C--C-T-C-----C--TA-A-A---C--T--GTG--GA----G-C--T-T-G-A-G----A-CTGG------GA-G-A-G-G-A-A---AT-C---GG-A-ATT--C-C-T-G-GT-GTA-G-CGGT-G-AAA---TG-C-GT-AG--AT-A-TC-A-G-G-A----G-G-A-AC-A-CC--GG--T--G--GC-GAA-G--G-C---G--------G--A-T-T-T---CTG---------G--AC-C-A------------------------------…	Bacteria(100);unclassified(100);unclassified(100);unclassified(100);unclassified(100);unclassified(100);
61	0	0	1	0	0	0	3	0	T-GC-G-CA-G-G-C-G---G--T-TG-T-G-T---AA----G-A-C-A--G-G-T-G--TG--A-AA-TC--C-C-CG-G-G--CT-T-AA----C-C-T-G-G-G-A--A-C--T-G--C-G-C--T--T--GT-G-A---C--T--G-C--AC--G-G-C--T-A-G-A-G-T--A-C-GG------CA-G-A-G-G-G-G---GG-T---GG-A-ATT--C-C-A-C-GT-GTA-G-CAGT-G-AAA---TG-C-GT-AG--AT-A-TG-T-G-G-A----G-G-A-AC-A-CC--GA--T--G--GC-GAA-G--G-C---A--------G--C-C-C-C---CTG---------G--GC-C-G------------------------------…	Bacteria(100);"Proteobacteria"(100);Betaproteobacteria(100);Rhodocyclales(100);Rhodocyclaceae(100);Azoarcus(100);
62	0	0	1	0	0	0	0	0	T-GC-G-TA-G-G-T-G---G--T-TG-T-T-T---AA----G-T-C-T--G-T-C-G--TG--A-AA-GC--C-C-TG-G-G--CT-C-AA----C-C-T-G-G-G-A--A-T--T-G--C-G-A--T--G--GA-T-A---C--T--G-G--GC--G-A-C--T-A-G-A-G-T--G-T-GG------TA-G-A-G-G-A-C---AG-T---GG-A-ATT--T-C-C-G-GT-GTA-G-CAGT-G-AAA---TG-C-GT-AG--AG-A-TC-G-G-A-A----G-G-A-AC-A-TC--TG--T--G--GC-GAA-G--G-C---G--------A--C-T-G-T---CTG---------G--GC-C-A------------------------------…	Bacteria(100);"Proteobacteria"(100);Gammaproteobacteria(100);Xanthomonadales(100);Xanthomonadaceae(100);Pseudoxanthomonas(100);
63	1	0	1	0	1	0	0	0	C-GC-G-TA-G-G-C-G---G--T-GC-G-G-T---AA----G-T-C-T--T-T-T-G--TG--A-AA-TC--T-C-CG-G-G--CT-C-AA----C-T-C-G-G-A-G--T-C--T-G--C---A--G--GA-GA-A-A---C--T--G-C--CG--T-G-C--T-T-G-A-G-T--G-T-GG------GA-G-A-G-G-T-G---AG-T---GG-A-ATT--C-C-C-G-GT-GTA-G-CGGT-G-AAA---TG-C-GT-AG--AT-A-TC-G-G-G-A----G-G-A-AC-A-CC--TG--T--G--GC-GAA-A--G-C---G--------G--C-T-C-A---CTG---------G--AC-C-A------------------------------…	Bacteria(100);"Acidobacteria"(100);Acidobacteria_Gp1(100);Acidobacteria_Gp1_order_incertae_sedis(100);Acidobacteria_Gp1_family_incertae_sedis(100);Gp1(100);
64	0	27	1	0	0	0	0	25	T-GC-G-CA-G-G-C-G---G--T-TC-G-G-A---AA----G-A-A-A--G-A-T-G--TG--A-AA-TC--C-C-AG-A-G--CT-T-AA----C-T-T-T-G-G-A--A-C--T-G--C-A-T--T--T--TT-A-A---C--T--A-C--CG--G-G-C--T-A-G-A-G-T--G-T-GT------CA-G-A-G-G-G-A---GG-T---GG-A-ATT--C-C-G-C-GT-GTA-G-CAGT-G-AAA---TG-C-GT-AG--AT-A-TG-C-G-G-A----G-G-A-AC-A-CC--GA--T--G--GC-GAA-G--G-C---A--------G--C-C-T-C---CTG---------G--GA-T-A------------------------------…	Bacteria(100);"Proteobacteria"(100);Betaproteobacteria(100);Burkholderiales(100);Alcaligenaceae(100);Achromobacter(99);
65	1	0	1	0	0	0	0	0	C-GC-G-TA-G-G-C-G---G--CCAC-C-G-C---AA----G-T-C-A--A-T-T-G--TG--A-AA-TC--T-C-CG-G-G--CT-T-AA----C-T-C-G-G-A-A--A-G--G-T--C-A-A--C--T--GA-T-A---C--T--G-C--GG--G-G-C--T-A-G-A-G-T--G-C-GG------AA-G-G-G-G-C-A---AC-T---GG-A-ATT--C-T-C-G-GT-GTA-G-CGGT-G-AAA---TG-C-GT-AG--AT-A-TC-G-A-G-A----G-G-A-AC-A-CC--TG--C--G--GC-GAA-G--G-C---G--------G--G-T-T-G---CTG---------G--GC-C-G------------------------------…	Bacteria(100);"Acidobacteria"(100);Acidobacteria_Gp4(100);Acidobacteria_Gp4_order_incertae_sedis(100);Acidobacteria_Gp4_family_incertae_sedis(100);Gp4(100);
66	4	0	1	1	1	5	0	0	C-TC-G-TA-G-G-C-G---G--C-CA-A-C-T---AA----G-T-C-G--G-A-T-G--TG--A-AA-TC--C-C-CA-G-G--CT-T-AA----C-C-T-G-G-G-A--A-C--T-G--C-A-T--C--C--GA-T-A---C--T--G-G--AT--G-G-C--T-T-G-A-A-T--T-C-GG------GA-G-A-G-G-G-A---TG-C---AG-A-ATT--C-C-A-G-GT-GTA-G-CGGT-G-AAA---TG-C-GT-AG--AT-A-TC-T-G-G-A----G-G-A-AT-A-CC--GG--T--G--GC-GAA-G--G-C---G--------G--C-A-T-C---CTG---------G--AC-C-G------------------------------…	Bacteria(100);"Acidobacteria"(100);Acidobacteria_Gp6(100);Acidobacteria_Gp6_order_incertae_sedis(100);Acidobacteria_Gp6_family_incertae_sedis(100);Gp6(100);
67	0	0	1	0	0	0	0	0	C-GC-G-TA-G-G-T-G---G--C-CT-G-A-T---AA----G-T-A-G--G-G-G-G--TG--A-AA-TC--C-T-GG-G-G--CT-T-AA----C-C-T-C-A-G-G--G-C--T-G--C-C-T--T--C--TA-G-A---C--T--G-T--CC--G-G-C--T-T-G-A-G-C--A-C-AG------TA-G-A-G-G-C-A---GG-T---GG-A-ATT--C-C-C-G-GT-GTA-G-CGGT-G-GAA---TG-C-GT-AG--AG-A-TC-G-G-G-A----A-G-A-AC-A-TC--GG--T--G--GC-GAA-G--G-C---G--------G--C-C-T-G---CTG---------G--GCTG--------------------------------…	Bacteria(100);unclassified(100);unclassified(100);unclassified(100);unclassified(100);unclassified(100);
68	3	0	1	5	2	0	0	0	C-GCG--TA-G-G-CGG---G--A-TG--G--C---AA----G-T-C-G--G-T-C-G--TG--A-AA-TC--C-C-TC-G-G--CT-C-AA----C-C-G-A-G-G----A-A--C-G----T-CG-A--T-CGA-T-A---C--T--G-C--TG--T-T-C--T-T-G-A-G-G--A-T-TG------CA-G-A-G-G-A-G---AC-T---GG-A-ATT--C-C-C-G-GT-GTA-G-CGGT-G-AAA---TG-T-GT-AG--AG-A-TC-G-G-G-A----G-G-A-AC-A-CC--GG--T--G--GC-GAA-G--G-C---G--------G--G-T-C-T---CTG---------G--GC-A-A------------------------------…	Bacteria(100);unclassified(100);unclassified(100);unclassified(100);unclassified(100);unclassified(100);
69	0	0	1	0	0	0	0	0	C-AC-G-TA-G-G-T-G---G----CG-ACG-T---AA----G-T-C-G--G-G-T-G--TG--A-AA-GC--C-C-CG-G-G--CT-C-AA----C-C-T-G-G-G-A--A-T--T-G--C-A-T--T--C--GA-G-A---C--T--G-C--AT--T-G-C--T-G-G-A-G-T--A-C-GG------AA-G-A-G-G-A-G---GG-C---GG-A-ATT--C-C-C-G-GT-GTA-G-CGGT-G-AAA---TG-C-GT-AG--AT-A-TC-G-G-G-A----G-G-A-AC-A-TC--AG--T--G--GC-GAA-G--G-C---G--------G--C-C-C-T---CTG---------G--TC-C-A------------------------------…	Bacteria(100);"Proteobacteria"(100);Gammaproteobacteria(100);unclassified(100);unclassified(100);unclassified(100);
70	0	0	0	0	1	0	0	0	C-GT-G-TA-G-G-C-G---G--C-CT-G-C-C---AA----G-T-C-A--G-G-T-G--TG--A-AA-GC--C-C-CG-G-G--CT-T-AA----C-C-T-G-G-G-A--A-C--T-G--C-A-T--T--T--GA-G-A---C--T--G-G--CA--G-G-C--T-A-G-A-G-G--T-T-GG------AA-G-A-G-G-A-G---AG-T---GG-A-ATT--C-C-C-A-GT-GTA-G-AGGT-G-AAA---TT-C-GT-AG--AT-A-TT-G-G-G-A----A-G-A-AC-A-CC--AG--T--G--GC-GAA-G--G-C---G--------G--C-T-C-T---CTG---------G--TC-C-A------------------------------…	Bacteria(100);"Proteobacteria"(100);Alphaproteobacteria(100);Rhodospirillales(100);Acetobacteraceae(100);unclassified(100);
74	2	0	1	0	2	0	0	0	T-GC-G-TA-G-G-T-G---G--T-TT-G-T-T---AA----G-T-C-T--G-A-T-G--TG--A-AA-GC--C-C-TG-G-G--CT-C-AA----C-C-T-G-G-G-A--A-T--T-G--C-A-T--T--G--GA-T-A---C--T--G-G--CA--G-G-C--T-A-G-A-G-T--G-C-GG------TA-G-A-G-G-A-T---GG-C---GG-A-ATT--C-C-C-G-GT-GTA-G-CAGT-G-AAA---TG-C-GT-AG--AG-A-TC-G-G-G-A----G-G-A-AC-A-TC--TG--T--G--GC-GAA-G--G-C---G--------G--C-C-A-T---CTG---------G--AC-C-A------------------------------…	Bacteria(100);"Proteobacteria"(100);Gammaproteobacteria(100);Xanthomonadales(100);Xanthomonadaceae(100);Luteimonas(100);
75	1	0	0	0	0	0	0	0	T-TC-G-TA-G-G-T-G---G--C-CA-A-C-T---AA----G-T-C-A--G-A-C-G--TG--A-AA-TC--C-C-TC-A-G--CT-T-AA----C-T-G-G-G-G-A--A-C--T-G--C-G-T--C--T--GA-T-A---C--T--G-G--AT--G-G-C--T-T-G-A-G-T--G-C-AG------GA-G-A-G-G-A-A---TG-C---GG-A-ATT--C-C-A-G-GT-GTA-G-CGGT-G-AAA---TG-C-GT-AG--AT-A-TC-T-G-G-A----G-G-A-AC-A-CC--GG--T--G--GC-GAA-G--G-C---G--------G--C-A-T-T---CTG---------G--AC-T-G------------------------------…	Bacteria(100);"Acidobacteria"(100);Acidobacteria_Gp6(100);Acidobacteria_Gp6_order_incertae_sedis(100);Acidobacteria_Gp6_family_incertae_sedis(100);Gp6(100);
76	1	0	0	0	0	0	0	0	T-GT-G-TA-G-G-C-G---G--T-GC-T-C-C---CA----G-T-C-T--G-T-T-G--TG--A-AA-TC--T-C-CC-G-G--CT-T-AA----C-T-G-G-G-A-G--G-G--T-G--C-A-G--C--G--GA-A-A---C--T--A-G--AG--T-G-C--T-A-G-A-G-G--G-T-GG------GA-G-A-G-G-T-A---AG-C---GG-A-ATT--C-C-T-G-GT-GTA-G-CGGT-G-AAA---TG-C-GT-AG--AT-A-TC-A-G-G-A----G-G-A-AC-A-CC--TG--T--G--GT-GTA-G--A-C---A--------G--C-T-T-A---CTG---------G--AC-C-A------------------------------…	Bacteria(100);"Acidobacteria"(100);Acidobacteria_Gp3(100);Acidobacteria_Gp3_order_incertae_sedis(100);Acidobacteria_Gp3_family_incertae_sedis(100);Gp3(98);
77	1	0	0	2	1	0	0	0	C-GC-G-TA-G-G-C-G---G--C-CT-G-C-T---AA----G-T-C-G--A-A-C-G--TG--A-AA-TC--C-C-TG-G-G--CT-C-AA----C-C-C-A-G-G-A--A-C--T-G--C-G-T--C--C--GA-T-A---C--T--G-G--TT--G-G-C--T-T-G-A-A-T--C-C-GG------GA-G-A-G-G-G-A---TG-T---GG-A-ATT--C-C-A-G-GT-GTA-G-CGGT-G-AAA---TG-C-GT-AG--AT-A-TC-T-G-G-A----G-G-A-AC-A-CC--GG--T--G--GC-GAA-G--G-C---G--------A--C-A-T-C---CTG---------G--AC-C-G------------------------------…	Bacteria(100);"Acidobacteria"(100);Acidobacteria_Gp6(100);Acidobacteria_Gp6_order_incertae_sedis(100);Acidobacteria_Gp6_family_incertae_sedis(100);Gp6(100);
79	2	0	0	1	0	0	0	0	C-GC-G-TA-G-G-C-G---G--C-CT-G-T-T---AA----G-T-C-G--A-A-C-G--TG--A-AA-TC--C-C-CG-G-G--CT-C-AA----C-C-C-G-G-G-A--A-C--T-G--C-G-T--C--C--GA-T-A---C--T--G-G--CA--G-G-C--T-T-G-A-A-T--C-C-GG------GA-G-A-G-G-G-A---TG-C---GG-A-ATT--C-C-A-G-GT-GTA-G-CGGT-G-AAA---TG-C-GT-AG--AT-A-TC-T-G-G-A----G-G-A-AC-A-CC--GG--T--G--GC-GAA-G--G-C---G--------G--C-A-T-C---CTG---------G--AC-C-G------------------------------…	Bacteria(100);"Acidobacteria"(100);Acidobacteria_Gp6(100);Acidobacteria_Gp6_order_incertae_sedis(100);Acidobacteria_Gp6_family_incertae_sedis(100);Gp6(100);
80	0	0	1	0	0	0	0	0	T-GC-G-CA-G-G-C-G---GC-T-CC-G-C-----AT----G-T-C-A--G-G-C-G--TG--A-AA-TC--C-C-CG-G-G--CT-T-AA----C-C-T-G-G-G-A--A-T--G-G--C-G-C--T--T--GA-A-A---C--T--A-C--GG--G-G-C--T-G-G-A-G-T--A-T-GG------CA-G-A-G-G-G-A---GG-T---GG-A-ATT--C-C-A-C-GT-GTA-G-CGGT-G-AAA---TG-C-GT-AG--AG-A-TG-T-G-G-A----G-G-A-AC-A-CC--GA--T--G--GC-GAA-G--G-C---A--------G--C-C-T-C---CTG---------G--GC-C-A------------------------------…	Bacteria(100);"Proteobacteria"(100);Betaproteobacteria(100);unclassified(93);unclassified(93);unclassified(93);
81	4	0	0	1	1	0	0	0	C-GT-G-TA-G-G-C-G---G--T-TG-G-T-C---AA----G-T-C-G--G-G-T-G--TG--A-AA-GC--C-T-GG-G-G--CT-C-AG----C-C-C-C-A-G-A--A-G--T-G--C-A-T--C--C--GA-T-A---C--T--A-G--CC--A-G-C--T-A-G-A-G-C--G-C-GA------TA-G-A-G-G-A-G---GG-T---GG-A-ATT--C-C-T-G-GT-GTA-G-CGGT-G-AAA---TG-C-GT-AG--AT-A-TC-A-G-G-A----G-G-A-AC-A-CC--GG--C--G--GC-GAA-G--G-C---G--------G--C-C-C-T---CTG---------G--AT-C-G------------------------------…	Bacteria(100);unclassified(100);unclassified(100);unclassified(100);unclassified(100);unclassified(100);
82	1	0	0	1	1	0	0	0	T-GT-G-TA-G-G-C-G---G--T-GT-T-C-T---AA----G-T-C-T--G-T-T-G--TG--A-AA-TC--T-C-CC-G-G--CT-T-AA----C-T-G-G-G-A-G--G-G--T-G--C-G-G--C--G--GA-A-A---C--T--G-G--AA--T-G-C--T-A-G-A-G-G--A-T-GG------GA-G-A-G-G-T-A---AG-C---GG-A-ATT--C-C-T-G-GT-GTA-G-CGGT-G-AAA---TG-C-GT-AG--AT-A-TC-A-G-G-A----G-G-A-AC-A-CC--TG--T--G--GT-GTA-G--A-C---A--------G--C-T-T-A---CTG---------G--AC-C-A------------------------------…	Bacteria(100);"Acidobacteria"(100);Acidobacteria_Gp3(100);Acidobacteria_Gp3_order_incertae_sedis(100);Acidobacteria_Gp3_family_incertae_sedis(100);Gp3(100);
86	1	0	0	0	0	0	0	0	T-GC-G-CA-G-G-C-G---G--T-TC-G-T-C---GT----G-T-C-T--G-G-T-G--TG--A-AA-GC--C-C-CG-G-G--CT-C-AA----C-C-T-G-G-G-A--A-T--G-G--C-A-T--G--G--GA-A-A---C--T--G-G--CG--A-A-C--T-G-G-A-G-T--G-T-GG------CA-G-A-G-G-G-G---GG-T---GG-A-ATT--C-C-G-C-GT-GTA-G-CAGT-G-AAA---TG-C-GT-AG--AG-A-TG-C-G-G-A----G-G-A-AC-A-CC--GA--T--G--GC-GAA-G--G-C---A--------G--C-C-C-C---CTG---------G--GC-T-G------------------------------…	Bacteria(100);"Proteobacteria"(100);Betaproteobacteria(100);Neisseriales(100);Neisseriaceae(100);unclassified(100);
87	1	0	0	0	0	0	0	0	T-GC-G-CA-G-G-C-G---G--T-TC-G-T-T---GT----G-T-C-G--G-T-G-G--TG--A-AA-GC--C-C-CG-G-G--CT-C-AA----C-C-T-G-G-G-A--A-T--G-G--C-C-A--T--G--GA-A-A---C--T--G-G--CG--A-A-C--T-G-G-A-G-T--G-T-GG------CA-G-A-G-G-G-G---GG-T---GG-A-ATT--C-C-G-C-GT-GTA-G-CAGT-G-AAA---TG-C-GT-AG--AG-A-TG-C-G-G-A----G-G-A-AC-A-CC--GA--T--G--GC-GAA-G--G-C---A--------G--C-C-C-C---CTG---------G--GC-T-A------------------------------…	Bacteria(100);"Proteobacteria"(100);Betaproteobacteria(100);unclassified(84);unclassified(84);unclassified(84);
88	1	0	0	0	0	0	0	0	C-AC-G-TA-G-G-C-G---G--A-CG-A-C-T---AA----G-T-C-G--G-A-T-G--TG--A-AA-TC--C-C-TG-G-G--CT-T-AA----C-C-T-G-G-G-A--A-C--T-G--C-A-T--C--C--GA-T-A---C--T--G-G---T--C-GCC--T-A-G-A-G-T--A-T-GG------AA-G-A-G-G-G-A---AG-C---GG-A-ATT--C-C-A-G-GT-GTA-G-CGGT-G-AAA---TG-C-GT-AG--AT-A-TC-T-G-G-A----G-G-A-AC-A-TC--AG--T--G--GC-GAA-G--G-C---G--------G--C-T-T-C---CTG---------G--TC-C-A------------------------------…	Bacteria(100);"Proteobacteria"(100);Gammaproteobacteria(100);unclassified(100);unclassified(100);unclassified(100);
89	0	0	1	0	0	0	0	0	C-GC-G-TA-G-G-C-G---G--T-GC-A-A-T---AA----G-T-C-A--G-G-C-G--TG--A-AA-GC--C-C-CG-G-G--CT-C-AA----C-C-C-G-G-G-A--A-T--T-G--C-G-C--T--T--GA-T-A---C--T--G-T--TG--C-G-C--T-T-G-A-A-T--C-C-AG------GA-G-A-G-G-A-T---GG-C---GG-A-ATT--C-C-C-A-GT-GTA-G-AGGT-G-AAA---TT-C-GT-AG--AT-A-TT-G-G-G-A----A-G-A-AC-A-CC--AG--T--G--GC-GAA-G--G-C---G--------G--C-C-A-T---CTG---------G--CC-T-G------------------------------…	Bacteria(100);"Proteobacteria"(100);Alphaproteobacteria(100);Rhodospirillales(100);Rhodospirillaceae(100);unclassified(100);
90	1	0	0	0	0	0	0	0	T-GC-G-TA-G-G-T-G---G--T-GA-G-G-T---AA----G-T-C-G--G-A-T-G--TG--A-AA-TC--T-C-CG-G-G--CT-C-AA----C-C-C-G-G-A-A--A-T--G-G--C-A-T--T--G--GA-A-A---C--TA-A-C--CT--T-G-C--T-G-G-AGG-G--G-T-TT------GA-G-G-G-G-G-G---ACGT---GG-A-ATG--C-T-T-G-GT-GTA-G-CAGT-G-AAA---TG-C-GT-AG--AT-A-TC-A-A-G-C----G-G-A-AC-A-CC--GG--T--G--GC-GAA-G--G-C---G--------A--G-T-C-C---CTG---------G--AA-A-A------------------------------…	Bacteria(100);"Verrucomicrobia"(100);Subdivision3(100);Subdivision3_order_incertae_sedis(100);Subdivision3_family_incertae_sedis(100);Subdivision3_genera_incertae_sedis(100);
91	1	0	0	0	0	0	0	0	T-GC-G-CA-G-G-T-G---G--G-TT-G-G-C---AA----G-T-T-T--G-A-T-G--TG--A-AA-GC--C-C-CG-G-G--CT-T-AA----C-C-C-G-G-G-A--A-T--G-G--C-A-T--T--G--AA-A-A---C--T----G-CTG--A-T-C--T-G-G-A-G-G--A-T-TG------GA-G-G-G-G-G-G---AC-T---GG-A-ATT--C-T-T-G-GT-GTA-G-CAGT-G-AAA---TG-C-GT-AG--AT-A-TC-A-A-G-A----G-G-A-AC-A-CC--AG--T--G--GC-GAA-G--G-C---G--------A--G-T-C-C---CTG---------G--AC-A-A------------------------------…	Bacteria(100);"Verrucomicrobia"(100);Subdivision3(100);Subdivision3_order_incertae_sedis(100);Subdivision3_family_incertae_sedis(100);Subdivision3_genera_incertae_sedis(100);
93	3	0	0	2	0	0	0	0	C-GC-G-TA-G-G-C-G---G--T-GC-G-G-T---AA----G-T-C-A--C-C-T-G--TG--A-AA-CC--T-C-CG-G-G--CT-T-AA----C-T-C-G-G-A-G--C-C--T-G--C-A-G--G--C--GA-A-A---C--T--G-C--CG--T-G-C--T-G-G-A-G-T--G-T-GG------GA-G-A-G-G-T-G---AG-T---GG-A-ATT--C-C-C-G-GT-GTA-G-CGGT-G-AAA---TG-C-GT-AG--AT-A-TC-G-G-G-A----G-G-A-AC-A-CC--TG--T--G--GC-GAA-A--G-C---G--------G--C-T-C-A---CTG---------G--AC-C-A------------------------------…	Bacteria(100);"Acidobacteria"(100);Acidobacteria_Gp1(100);Acidobacteria_Gp1_order_incertae_sedis(100);Acidobacteria_Gp1_family_incertae_sedis(100);Gp1(100);
94	1	0	0	0	1	0	0	0	C-GC-G-TA-G-G-C-G---G--C-CT-G-A-T---AA----G-T-A-G--G-G-G-G--TG--A-AA-TC--T-T-GC-G-G--CT-T-AA----C-C-G-C-A-A-G--G-C--T-G--C-C-T--T--C--TA-A-A---C--T--G-T--CA--G-G-C--T-A-G-A-G-C--A-C-AG------TA-G-A-G-G-C-A---GG-T---GG-A-ATT--C-C-C-G-GT-GTA-G-CGGT-G-GAA---TG-C-GT-AG--AG-A-TC-G-G-G-A----A-G-A-AC-A-TC--AG--T--G--GC-GAA-G--G-C---G--------G--C-C-T-G---CTG---------G--GCTG--------------------------------…	Bacteria(100);unclassified(100);unclassified(100);unclassified(100);unclassified(100);unclassified(100);
95	4	0	0	0	0	0	0	0	T-GC-G-TA-G-G-T-G---G--T-CG-G-G-T---AA----G-T-C-T--G-A-T-G--TG--A-AA-TC--T-C-CG-A-G--CT-C-AA----C-T-C-G-G-A-A--A-T--G-G--C-A-T--T--G--GA-T-A---C--T--A-T--TC--G-A-C--T-G-G-A-G-G--G-T-TG------GA-G-G-G-G-G-G---AC-T---GG-A-ATA--C-T-T-G-GT-GTA-G-CAGT-G-AAA---TG-C-GT-AG--AT-A-TC-A-A-G-T----G-G-A-AC-A-CC--AG--T--G--GC-GAA-G--G-C---G--------A--G-T-C-C---CTG---------G--AC-A-A------------------------------…	Bacteria(100);"Verrucomicrobia"(100);Subdivision3(100);Subdivision3_order_incertae_sedis(100);Subdivision3_family_incertae_sedis(100);Subdivision3_genera_incertae_sedis(100);
96	1	0	0	3	1	0	0	0	T-GT-G-TA-G-G-C-G---G--T-TC-T-T-T---AA----G-T-T-T--G-G-T-G--TG--A-AA-TC--T-C-CC-G-G--CT-C-AA----C-C-G-G-G-A-G--G-G--T-G--C-G-C--C--G--AA-T-A---C--T--G-A--GG--G-A-C--T-A-G-A-G-T--A-C-GG------GA-G-A-G-G-A-A---AG-T---GG-A-ATT--C-C-T-G-GT-GTA-G-CGGT-G-AAA---TG-C-GT-AG--AT-A-TC-A-G-G-A----G-G-A-AC-A-CC--GG--T--G--GT-GTA-G--A-C---G--------G--C-T-T-T---CTG---------G--AC-C-G------------------------------…	Bacteria(100);"Acidobacteria"(100);Acidobacteria_Gp3(100);Acidobacteria_Gp3_order_incertae_sedis(100);Acidobacteria_Gp3_family_incertae_sedis(100);Gp3(100);
97	1	0	0	1	1	0	0	0	C-GC-G-CA-G-G-C-G---G--T-CG-T-T-C---AA----G-T-C-G--C-G-T-G--TG--A-AA-GC--C-C-CC-G-G--CT-C-AA----C-T-G-G-G-G-A--G-G--G-T--C-A-C--G--C--GA-T-A---C--T--G-A--TC--G-A-C--T-C-G-A-A-G--G-C-AG------GA-G-A-G-G-G-A---AG-T---GG-A-ATT--C-C-C-G-GT-GTA-G-TGGT-G-AAA---TG-C-GT-AG--AT-A-TC-G-G-G-A----G-G-A-AC-A-CC--AG--T--G--GC-GAA-G--G-C---G--------A--C-T-T-C---CTG---------G--CC-T-G------------------------------…	Bacteria(100);"Acidobacteria"(100);Acidobacteria_Gp16(100);Acidobacteria_Gp16_order_incertae_sedis(100);Acidobacteria_Gp16_family_incertae_sedis(100);Gp16(100);
98	2	0	0	0	0	0	0	0	T-GC-G-CA-G-G-C-G---G--C-CA-G-A-T---GT----G-T-C-A--G-G-T-G--TG--A-AA-GC--C-C-GG-G-G--CT-T-AA----C-C-C-C-G-G-A--A-T--T-G--C-G-C--C--T--GA-A-A---C--T--G-T--CT--G-G-C--T-A-G-A-G-T--A-C-TG------GA-G-A-G-G-G-T---AG-C---GG-A-ATT--C-A-C-G-GT-GTA-G-CAGT-G-AAA---TG-C-GT-AG--AT-A-TC-G-T-G-A----G-G-A-AC-A-CC--AG--A--G--GC-GAA-G--G-C---G--------G--C-T-A-C---CTG---------G--AC-A-G------------------------------…	Bacteria(100);"Verrucomicrobia"(100);Opitutae(100);Opitutales(100);Opitutaceae(100);Opitutus(100);
101	1	0	0	4	2	0	0	0	C-GC-G-TA-G-G-C-G---G--T-TT-G-T-A---CA----G-T-C-A--G-A-C-G--TG--A-AA-TT--C-C-TG-G-G--CT-C-AA----C-C-T-G-G-G-G--G-C--T-G--C-G-T--T--T--GA-T-A---C--G--T-G--CG--A-G-C--T-T-G-A-G-T--T-C-GG------AA-G-A-G-G-G-T---CG-T---GG-A-ATT--C-C-C-A-GT-GTA-G-AGGT-G-AAA---TT-C-GT-AG--AT-A-TT-G-G-G-A----A-G-A-AC-A-CC--GG--T--G--GC-GAA-G--G-C---G--------G--C-G-A-C---CTG---------G--TC-C-G------------------------------…	Bacteria(100);"Proteobacteria"(100);Alphaproteobacteria(100);Rhodospirillales(100);Acetobacteraceae(100);unclassified(100);
103	2	0	0	0	0	0	0	0	T-GC-G-TA-G-G-T-G---G--T-GA-G-G-T---AA----G-T-C-G--G-A-T-G--TG--A-AA-GC--T-C-GG-A-G--CT-C-AA----C-T-C-C-G-A-A--A-T--G-G--C-A-T--T--G--GA-A-A---C--T--A-C--CT--T-G-C--T-C-G-A-G-G--G-T-TG------GA-G-G-G-G-G-G---AC-T---GG-A-ATA--C-T-T-G-GT-GTA-G-CAGT-G-AAA---TG-C-GT-AG--AT-A-TC-A-A-G-T----G-G-A-AC-A-CC--AG--T--G--GC-GAA-G--G-C---G--------A--G-T-C-C---CTG---------G--AC-A-A------------------------------…	Bacteria(100);"Verrucomicrobia"(100);Subdivision3(100);Subdivision3_order_incertae_sedis(100);Subdivision3_family_incertae_sedis(100);Subdivision3_genera_incertae_sedis(100);
104	1	0	0	2	1	0	0	0	C-GC-G-TA-G-G-T-G---G--C-CC-G-G-T---CA----G-T-C-T--T-T-G-G--TG--A-AA-GC--G-C-GG-G-G--CT-C-AA----C-C-C-T-G-C-G--T-C--G-G--C-C-A--G--G--GA-T-A---C--T--G-C--CGC-G-G-C--T-C-G-A-G-C--A-C-TG------TA-G-A-G-G-C-A---GG-C---GG-A-ATT--C-C-G-G-GT-GTA-G-CGGT-G-GAA---TG-C-GT-AG--AG-A-TC-C-G-G-A----A-G-A-AC-A-CC--GG--T--G--GC-GAA-G--G-C---G--------G--C-C-T-G---CTG---------G--GC-A-GTT----------------------------…	Bacteria(100);"Gemmatimonadetes"(100);Gemmatimonadetes(100);Gemmatimonadales(100);Gemmatimonadaceae(100);Gemmatimonas(100);
105	0	0	0	0	1	0	0	0	C-GC-G-TA-G-G-C-G---G--C-CT-G-A-T---AA----G-T-A-G--G-G-G-G--TG--A-AA-TC--C-T-GC-G-G--CT-T-AA----C-T-G-C-A-G-G--G-C--T-G--C-C-T--C--C--TA-G-A---C--T--G-T--CG--G-G-C--T-C-G-A-G-C--A-C-GG------TA-G-A-G-G-C-A---GA-T---GG-A-ATT--C-C-C-G-GT-GTA-G-CGGT-G-GAA---TG-C-GT-AG--AG-A-TC-G-G-G-A----A-G-A-AC-A-TC--GG--T--G--GC-GAA-G--G-C---G--------G--T-C-T-G---CTG---------G--GC-CG-------------------------------…	Bacteria(100);unclassified(100);unclassified(100);unclassified(100);unclassified(100);unclassified(100);
112	2	0	0	3	1	0	0	0	C-GC-G-TA-G-G-T-G---G--C-CT-G-A-T---AA----G-T-A-G--G-G-G-G--TG--A-AA-TC--T-C-GC-G-G--CT-C-AA----C-T-G-C-G-A-G--G-C--T-G--C-C-T--C--C--TA-A-A---C--T--G-T--CG--G-G-C--T-T-G-A-G-C--A-G-AG------TA-G-A-G-G-C-A---GG-T---GG-A-ATT--C-C-C-G-GT-GTA-G-CGGT-G-GAA---TG-C-GT-AG--AG-A-TC-G-G-G-A----A-G-A-AC-A-TC--GG--T--G--GC-GAA-G--G-C---G--------G--C-C-T-G---CTG---------G--GCTC--------------------------------…	Bacteria(100);unclassified(100);unclassified(100);unclassified(100);unclassified(100);unclassified(100);
113	1	0	0	0	1	0	0	0	C-AC-G-TA-G-G-C-G---G--A-TT-G-T-T---AA----G-T-C-A--G-A-G-G--TG--A-AA-TC--C-C-GG-A-G--CT-C-AA----C-T-T-C-G-G-A--A-C--T-G--C-C-T--T--T--GA-T-A---C--T--G-G--CA--A-T-C--T-C-G-A-G-T--C-C-GG------AA-G-A-G-G-T-T---AG-T---GG-A-ATT--C-C-C-A-GT-GTA-G-AGGT-G-AAA---TT-C-GT-AG--AT-A-TT-G-G-G-A----A-G-A-AC-A-CC--AG--T--G--GC-GAA-G--G-C---G--------G--C-T-A-A---CTG---------G--TC-C-G------------------------------…	Bacteria(100);"Proteobacteria"(100);Alphaproteobacteria(100);Rhizobiales(100);Rhodobiaceae(100);Anderseniella(100);
117	2	0	0	1	1	0	0	0	C-GC-G-TA-G-G-C-G---G--C-TC-G-T-G---AA----G-C-G-T--G-C-G-G--TG--A-AA-GT--C-C-GG-G-G--CT-T-AA----C-C-T-C-G-G-A--T-C--G-G--C-C-G--T--G--CG-G-A---C--T--C-G--CG--G-G-C--T-A-G-A-G-C--G-T-TG------TA-G-A-G-G-C-G---GG-T---GG-A-ATT--C-C-G-G-GT-GTA-G-CGGT-G-GAA---TG-C-GT-AG--AG-A-TC-C-G-G-A----A-G-A-AC-A-CC--GG--T--G--GC-GAA-G--G-C---G--------G--C-C-C-G---CTG---------G--GC-A-A------------------------------…	Bacteria(100);unclassified(92);unclassified(92);unclassified(92);unclassified(92);unclassified(92);
119	3	0	0	0	0	0	0	0	T-CT-G-TA-G-G-C-G---G--T-GC-G-G-C---AA----G-T-C-G--G-A-A-G--TG--A-AA-TC--T-G-AG-G-G--CT-C-AA----C-C-C-T-T-A-G--A-C--T-G--C-T-C--C--C--GA-A-A---C--T--G-C--CG--T-G-C--T-A-G-A-G-T--G-C-GA------GA-G-A-G-G-C-G---GG-T---GG-A-ATT--G-C-A-G-GT-GTA-G-CGGT-G-AAA---TG-C-GT-AG--AT-A-TC-T-G-C-A----G-G-A-AC-A-TC--CG--A--G--GC-GAA-A--G-C---G--------G--C-C-C-G---CTG---------G--AT-C-G------------------------------…	Bacteria(100);"Acidobacteria"(100);Acidobacteria_Gp2(100);Acidobacteria_Gp2_order_incertae_sedis(100);Acidobacteria_Gp2_family_incertae_sedis(100);Gp2(100);
121	1	0	0	0	0	0	0	0	A-GC-G-TA-G-G-C-G---G--A-CT-G-T-T---TA----G-T-C-A--G-A-G-G--TG--A-AA-GC--C-C-AG-G-G--CT-C-AA----C-C-T-T-G-G-A--A-T--A-G--C-C-T--T--T--GA-T-A---C--T--G-G--CA--G-T-C--T-T-G-A-G-T--A-C-GG------AA-G-A-G-G-T-A---TG-T---GG-A-ACT--C-C-G-A-GT-GTA-G-AGGT-G-AAA---TT-C-GT-AG--AT-A-TT-C-G-G-A----A-G-A-AC-A-CC--AG--T--G--GC-GAA-G--G-C---G--------A--C-A-T-A---CTG---------G--TC-C-G------------------------------…	Bacteria(100);"Proteobacteria"(100);Alphaproteobacteria(100);Caulobacterales(100);Caulobacteraceae(100);Caulobacter(100);
123	2	0	0	0	0	0	1	0	T-GC-G-CA-G-G-C-G---G--T-TT-T-G-T---AA----G-C-C-A--G-A-T-G--TG--A-AA-TC--C-C-CG-G-G--CT-T-AA----C-C-T-G-G-G-A--A-T--G-G--C-A-T--T--T--GG-G-A---C--T--G-C--AA--G-G-C--T-T-G-A-G-T--G-C-GG------CA-G-A-G-G-A-G---AC-T---GG-A-ATT--C-C-C-G-GT-GTA-G-CAGT-G-AAA---TG-C-GT-AG--AT-A-TC-G-G-G-A----G-G-A-AT-A-CC--GA--T--G--GC-GAA-G--G-C---A--------G--G-T-C-T---CTG---------G--GC-T-G------------------------------…	Bacteria(100);"Proteobacteria"(100);Betaproteobacteria(100);Burkholderiales(78);unclassified(75);unclassified(75);
126	0	0	0	1	1	0	3	0	T-GC-G-CA-G-G-C-G---G--T-TT-T-G-T---AA----G-A-C-A--G-G-C-G--TG--A-AA-TC--C-C-CG-A-G--CT-C-AA----C-T-T-G-G-G-A--A-T--G-G--C-G-C--T--T--GT-G-A---C--T--G-C--AA--G-G-C--T-A-G-A-G-T--A-T-GT------CA-G-A-G-G-G-G---GG-T---AG-A-ATT--C-C-A-C-GT-GTA-G-CAGT-G-AAA---TG-C-GT-AG--AG-A-TG-T-G-G-A----G-G-A-AT-A-CC--GA--T--G--GC-GAA-G--G-C---A--------G--C-C-C-C---CTG---------G--GA-C-G------------------------------…	Bacteria(100);"Proteobacteria"(100);Betaproteobacteria(100);Burkholderiales(100);Burkholderiaceae(100);Cupriavidus(100);
130	2	0	0	0	0	0	0	0	C-GC-G-TA-G-G-C-G---GC-C-AC-C-G-C---AA----G-T-C-G--A-T-T-G--TG--A-AA-TC--T-C-CG-G-G--CT-T-AA----C-C-C-G-G-A-A--A-G--G-T--C-A-A--C--C--GA-T-A---C--T--G-C--GG--G-G-C--T-A-G-A-G-T--G-C-AG------AA-G-G-G-G-C-A---AC-T---GG-A-ATT--C-T-C-G-GT-GTA-G-CGGT-G-AAA---TG-C-GT-AG--AT-A-TC-G-A-G-A----G-G-A-AC-A-CC--TG--C--G--GC-GAA-G--G-C---G--------G--G-T-T-G---CTG---------G--GC-T-G------------------------------…	Bacteria(100);"Acidobacteria"(100);Acidobacteria_Gp4(100);Acidobacteria_Gp4_order_incertae_sedis(100);Acidobacteria_Gp4_family_incertae_sedis(100);Gp4(100);
133	1	0	0	0	0	0	0	0	C-AC-G-TA-G-G-C-G---G--C-TT-T-G-T---AA----G-T-T-A--G-A-G-G--TG--A-AA-GC--C-C-GG-A-G--CT-C-AA----C-T-C-C-G-G-A--A-T--T-G--C-C-T--T--T--AA-G-A---C--T--G-C--AT--C-G-C--T-A-G-A-A-T--T-G-TG------GA-G-A-G-G-T-G---AG-T---GG-A-ATT--C-C-G-A-GT-GTA-G-AGGT-G-AAA---TT-C-GT-AG--AT-A-TT-C-G-G-A----A-G-A-AC-A-CC--AG--T--G--GC-GAA-G--G-C---G--------A--C-T-C-A---CTG---------G--AC-A-C------------------------------…	Bacteria(100);"Proteobacteria"(100);Alphaproteobacteria(100);Sphingomonadales(100);Sphingomonadaceae(100);Sphingomonas(67);
136	1	0	0	1	0	0	0	0	C-GC-G-TA-G-G-C-G---G--C-GC-G-G-A---TA----G-T-C-G--G-C-G-G--TG--A-AA-GC--C-C-GG-A-G--CT-C-AA----C-T-C-C-G-G-G--T-C--G-G--C-C-G--T--C--GA-T-A---C--T--T-C--CG--G-G-C--T-T-G-A-G-C--A-C-TG------TA-G-A-G-G-C-A---GA-T---GG-A-ATT--C-C-G-G-GT-GTA-G-CGGT-G-GAA---TG-C-GT-AG--AG-A-TC-C-G-G-A----A-G-A-AC-A-CC--GG--T--G--GC-GAA-G--G-C---G--------G--T-C-T-G---CTG---------G--GC-A-G------------------------------…	Bacteria(100);"Gemmatimonadetes"(100);Gemmatimonadetes(100);Gemmatimonadales(100);Gemmatimonadaceae(100);Gemmatimonas(100);
143	0	0	0	0	0	1	0	0	T-GC-G-TA-G-G-C-G---G--T-TG-T-T-T---AA----G-T-C-T--G-T-C-G--TG--A-AA-TC--C-C-CG-G-G--CT-C-AA----C-C-T-G-G-G-A--A-T--G-G--C-G-A--T--G--GA-T-A---C--T--G-G--GC--A-G-C--T-A-G-A-G-T--G-T-GT------CA-G-A-G-G-A-T---GG-T---GG-A-ATT--C-C-C-G-GT-GTA-G-CGGT-G-AAA---TG-C-GT-AG--AG-A-TC-G-G-G-A----G-G-A-AC-A-TC--AG--T--G--GC-GAA-G--G-C---G--------G--C-C-A-T---CTG---------G--GA-C-A------------------------------…	Bacteria(100);"Proteobacteria"(100);Gammaproteobacteria(100);Xanthomonadales(100);Xanthomonadaceae(100);Rhodanobacter(100);
144	0	0	0	0	1	0	0	0	C-AC-G-TA-G-G-C-G---G--A-TT-G-T-T---AA----G-T-T-A--G-G-G-G--TG--A-AA-TC--C-C-AG-G-G--CT-C-AA----C-C-C-T-G-G-A--A-C--T-G--C-C-T--T--T--AA-T-A---C--T--G-G--CA--A-T-C--T-C-G-A-G-T--C-C-GA------GA-G-A-G-G-T-G---AG-T---GG-A-ATT--C-C-G-A-GT-GTA-G-AGGT-G-AAA---TT-C-GT-AG--AT-A-TT-C-G-G-A----G-G-A-AC-A-CC--AG--T--G--GC-GAA-G--G-C---G--------G--C-T-C-A---CTG---------G--CT-C-G------------------------------…	Bacteria(100);"Proteobacteria"(100);Alphaproteobacteria(100);Rhizobiales(100);Phyllobacteriaceae(100);Aminobacter(99);
145	1	0	0	0	0	0	4	0	C-TC-G-TA-G-G-C-G---G--T-TT-G-T-C---AC----G-T-C-G--G-G-A-G--TG--A-AA-AC--T-C-AG-G-G--CT-T-AA----C-C-C-T-G-A-G--C-C--T-G--C-T-T--C--C--GA-T-A---C--G--G-G--CA--G-A-C--T-A-G-A-G-G--T-A-TG------CA-G-G-G-G-A-G---AA-C---GG-A-ATT--C-C-T-G-GT-GTA-G-CGGT-G-AAA---TG-C-GC-AG--AT-A-TC-A-G-G-A----G-G-A-AC-A-CC--GG--T--G--GC-GAA-G--G-C---G--------G--T-T-C-T---CTG---------G--GC-A-T------------------------------…	Bacteria(100);"Actinobacteria"(100);Actinobacteria(100);Actinomycetales(100);Nocardioidaceae(100);Marmoricola(95);
149	0	34	0	0	0	0	0	0	C-TT-G-TA-G-G-C-G---G--T-TT-G-T-C---GC----G-T-C-T--G-C-C-G--TG--A-AA-AT--C-C-GA-G-G--CT-C-AA----C-C-T-C-G-G-A--C-T--T-G--C-G-G--T--G--GG-T-A---C--G--G-G--CA--G-A-C--T-A-G-A-G-T--G-T-GG------TA-G-G-G-G-A-G---AC-T---GG-A-ATT--C-C-T-G-GT-GTA-G-CGGT-G-AAA---TG-C-GC-AG--AT-A-TC-A-G-G-A----G-G-A-AC-A-CC--GA--T--G--GC-GAA-G--G-C---A--------G--G-T-C-T---CTG---------G--GC-C-A------------------------------…	Bacteria(100);"Actinobacteria"(100);Actinobacteria(100);Actinomycetales(100);Intrasporangiaceae(100);Phycicoccus(92);
157	3	0	0	0	1	0	0	0	C-GC-G-TA-G-G-C-G---G--C-GT-G-G-T---AA----G-T-C-A--C-T-T-G--TG--A-AA-TC--T-C-TG-A-G--CT-T-AA----C-T-C-A-G-A-A--C-G--G-C--C-A-A--G--T--GA-T-A---C--T--G-C--TG--T-G-C--T-A-G-A-G-T--G-C-AG------AA-G-G-G-G-C-A---AT-C---GG-A-ATT--C-T-T-G-GT-GTA-G-CGGT-G-AAA---TG-C-GT-AG--AT-A-TC-A-A-G-A----G-G-A-AC-A-CC--TG--A--G--GT-GAA-G--A-C---G--------G--G-T-T-G---CTG---------G--GC-T-G------------------------------…	Bacteria(100);"Acidobacteria"(100);Acidobacteria_Gp4(100);Acidobacteria_Gp4_order_incertae_sedis(100);Acidobacteria_Gp4_family_incertae_sedis(100);Gp4(100);
167	0	0	0	1	1	0	0	0	C-GT-G-TA-G-G-C-G---G--T-TT-C-A-C---AG----G-T-C-C--G-C-T-G--TG--A-AA-AC--T-C-GA-G-G--CT-C-AA----C-C-T-C-G-A-G--C-T--G-T--C-G-G--T--G--GA-A-A---C--CG-T-G--A---G-A-C--T-A-G-A-G-T--C-C-GG------AA-G-A-G-G-A-G---AG-T---GG-A-ATT--C-C-C-G-GT-GTA-G-CGGT-G-AAA---TG-C-GC-AG--AT-A-TC-G-G-G-A----A-G-A-AC-A-CC--CG--T--G--GC-GAA-G--G-C---G--------G--C-T-C-T---CTG---------G--GA-C-G------------------------------…	Bacteria(100);"Actinobacteria"(100);Actinobacteria(100);Thermoleophilales(95);Thermoleophilaceae(95);Thermoleophilum(95);
168	0	1	0	0	0	0	3	0	C-AC-G-CA-G-G-C-G---G--T-TT-G-T-T---AA----G-T-C-A--G-A-T-G--TG--A-AA-TC--C-C-CG-G-G--CT-C-AA----C-C-T-G-G-G-A--A-C--T-G--C-A-T--C--T--GA-T-A---C--T--G-G--CA--A-G-C--T-T-G-A-G-T--C-T-CG------TA-G-A-G-G-G-G---GG-T---AG-A-ATT--C-C-A-G-GT-GTA-G-CGGT-G-AAA---TG-C-GT-AG--AG-A-TC-T-G-G-A----G-G-A-AT-A-CC--GG--T--G--GC-GAA-G--G-C---G--------G--C-C-C-C---CTG---------G--AC-G-A------------------------------…	Bacteria(100);"Proteobacteria"(100);Gammaproteobacteria(100);"Enterobacteriales"(100);Enterobacteriaceae(100);Escherichia_Shigella(98);
224	0	0	0	19	0	0	6	0	C-GC-G-TA-G-G-T-G---G----CC-G-AGC---AA----G-G-T-C--G-C-G-G--TG--A-AA-GC--C-C-GG-G-G--CT-C-AA----C-C-C-C-G-G-G--T-C--G-G--C-C-G--T--G--GC-A-A---C--TA-C-T--C---G-G-C--T-C-G-A-G-C--A-C-TG------TA-G-G-G-G-C-G---GG-T---GG-A-ATT--C-C-G-G-GT-GTA-G-CGGT-G-GAA---TG-C-GT-AG--AG-A-TC-C-G-G-A----A-G-A-AC-A-CC--GG--T--G--GC-GAA-G--G-C---G--------G--C-C-C-G---CTG---GGCAGGAAGGGGGAGCAA---------------------------…	Bacteria(100);"Gemmatimonadetes"(100);Gemmatimonadetes(100);Gemmatimonadales(100);Gemmatimonadaceae(100);Gemmatimonas(100);
251	1	0	0	1	0	0	0	0	C-GC-G-CA-G-G-C-G---G--C-TC-A-T-T---TT----G-T-C-A--G-G-C-G--TG--A-AA-GC--C-C-CG-G-G--CT-T-AA----C-C-T-G-G-G-A--A-C--G-G--C-G-C--T--T--GG-G-A---CG-G--G-T--GG----G-C--T-T-G-A-G-A--T-C-GG------GA-G-A-G-G-A-G---AG-T---GG-A-ATT--C-C-C-A-GT-GTA-G-AGGT-G-AAA---TT-C-GT-AG--AT-A-TT-G-G-G-A----A-G-A-AC-A-CC--GG--T--G--GC-GAA-G--G-C---G--------G--C-T-C-T---CTG---------G--AC-C-G------------------------------…	Bacteria(100);"Proteobacteria"(100);Alphaproteobacteria(100);Rhodospirillales(100);Acetobacteraceae(99);unclassified(97);
289	0	0	0	0	0	0	0	126	C-TC-G-TA-G-G-C-G---G--T-TT-G-T-C---GC----G-T-T-T--G-T-C-G--TG--A-AA-GT--C-C-GG-G-G--CT-T-AA----C-C-C-C-G-G-A--T-C--T-G--C-G-G--T--G--GG-T-A---C--G--G-G--CA--G-A-C--T-A-G-A-G-T--G-C-AG------TA-G-G-G-G-A-G---AC-T---GG-A-ATT--C-C-T-G-GT-GTA-G-CGGT-G-GAA---TG-C-GC-AG--AT-A-TC-A-G-G-A----G-G-A-AC-A-CC--GA--T--G--GC-GAA-G--G-C---A--------G--G-T-C-T---CTG---------G--GC-T-G------------------------------…	Bacteria(100);"Actinobacteria"(100);Actinobacteria(100);Actinomycetales(100);Micrococcaceae(100);Micrococcus(77);
337	0	76	0	0	0	0	0	0	C-AC-G-TA-G-G-C-G---G--C-AT-A-G-C---AA----G-T-C-G--A-A-T-G--TG--A-AA-TC--C-A-TC-G-G--CT-T-AA----C-C-A-A-G-G-A--A-G--T-G--C-A-T--C--C--GA-A-A---C--T--G-C--TG--T-G-C--T-T-G-A-G-T--A-C-GA------AA-G-A-G-G-A-T---CG-C---GG-A-ATT--C-C-C-G-GT-GTA-G-AGGT-G-AAA---TT-C-GT-AG--AT-A-TC-G-G-G-A----G-G-A-AC-A-CC--AG--T--G--GC-GAA-G--G-C---G--------G--C-G-A-T---CTG---------G--GT-C-G------------------------------…	Bacteria(100);"Proteobacteria"(100);Deltaproteobacteria(100);Myxococcales(97);unclassified(97);unclassified(97);
338	0	57	0	0	0	0	0	0	C-AC-G-CA-G-G-C-G---G--T-TG-G-A-T---AA----G-T-T-A--G-A-T-G--TG--A-AA-GC--C-C-CG-G-G--CT-C-AA----C-C-T-G-G-G-A--A-T--T-G--C-A-T--T--T--AA-A-A---C--T--G-T--CC--A-G-C--T-A-G-A-G-T--C-T-TG------TA-G-A-G-G-G-G---GG-T---AG-A-ATT--C-C-A-G-GT-GTA-G-CGGT-G-AAA---TG-C-GT-AG--AG-A-TC-T-G-G-A----G-G-A-AT-A-CC--GG--T--G--GC-GAA-G--G-C---G--------G--C-C-C-C---CTG---------G--AC-A-A------------------------------…	Bacteria(100);"Proteobacteria"(100);Gammaproteobacteria(100);Aeromonadales(100);Aeromonadaceae(100);Aeromonas(100);
339	0	29	0	0	0	0	0	0	C-GC-G-CA-G-G-C-G---G--G-CT-A-G-T---CA----G-T-C-T--A-T-C-T--TA--A-AA-GT--T-C-GG-G-G--CT-C-AA----C-C-C-C-G-T-G--A----T-G--G-G-A--T--G--GA-A-A---C--TA-A-C--TA--G-T-C--T-T-G-A-G-T--A-T-CG------GA-G-A-G-G-A-A---AG-C---GG-A-ATT--C-C-T-A-GT-GTA-G-CGGT-G-AAA---TG-C-GT-AG--AT-A-TT-A-G-G-A----A-G-A-AC-A-CC--AG--T--G--GC-GAA-G--G-C---G--------G--C-T-T-T---CTG---------G--AC-G-A------------------------------…	Bacteria(100);Firmicutes(100);Clostridia(100);Clostridiales(100);Veillonellaceae(100);Veillonella(100);
340	0	36	0	0	0	0	0	0	C-TC-G-TA-G-G-C-G---G--T-TT-G-T-C---GC----G-T-C-T--G-G-T-G--TG--A-AA-AC--T-C-AA-G-G--CT-C-AA----C-C-T-T-G-A-G--C-T--T-G--C-A-T--C--G--GG-T-A---C--G--G-G--CA--G-A-C--T-A-G-A-G-T--G-C-GG------TA-G-G-G-G-T-G---AC-T---GG-A-ATT--C-C-T-G-GT-GTA-G-CGGT-G-GAA---TG-C-GC-AG--AT-A-TC-A-G-G-A----G-G-A-AC-A-CC--GA--T--G--GC-GAA-G--G-C---A--------G--G-T-C-A---CTG---------G--GC-C-G------------------------------…	Bacteria(100);"Actinobacteria"(100);Actinobacteria(100);Actinomycetales(100);Sanguibacteraceae(95);Sanguibacter(95);
341	1	13	0	0	0	0	0	0	T-AC-G-TA-G-G-C-G---G--C-TT-T-G-T---AA----G-T-T-A--G-A-G-G--TG--A-AA-GC--C-C-GG-G-G--CT-C-AA----C-T-C-C-G-G-A--A-T--T-G--C-C-T--T--T--AA-G-A---C--T--G-C--AT--C-G-C--T-T-G-A-A-T--C-A-TG------GA-G-A-G-G-T-G---AG-T---GG-A-ATT--C-C-G-A-GT-GTA-G-AGGT-G-AAA---TT-C-GT-AG--AT-A-TT-C-G-G-A----A-G-A-AC-A-CC--AG--T--G--GC-GAA-G--G-C---G--------A--C-T-C-A---CTG---------G--AC-A-T------------------------------…	Bacteria(100);"Proteobacteria"(100);Alphaproteobacteria(100);Sphingomonadales(100);Sphingomonadaceae(100);Sphingomonas(100);
342	0	10	0	0	0	0	0	0	T-GT-G-TA-G-G-C-G---GC-G-TT-G---T---TA----G-T-C-T--C-C-C-G--TT--A-AATTC--C-T--C-G-G--CT-C-AA----C-C---G-G-G-G--G-C--TCG--C-G-G--G--A--GA-A-A---C--G--G-C--AA--T-G-C--T-C-G-A-G-AT-C-G-GC------AG-G-G-G-G-T-C---AC-T---GG-A-ACT--C-T-A-G-GT-GTA-G-CGGT-G-AAA---TG-C-GT-TG--AT-A-TC-T-A-G-G----G-G-A-AC-A-CC--AA--A--A--GC-GAA-G--G-C---A--------G--G-T-G-A---CTG---------G--GC-C-G------------------------------…	Bacteria(100);unclassified(100);unclassified(100);unclassified(100);unclassified(100);unclassified(100);
343	0	3	0	0	0	0	1	0	C-TC-G-TA-G-G-C-G---G--T-CG-A-T-C---GC----G-T-C-G--G-A-A-G--TG--T-AA-TC--T-T-GG-G-G--CT-T-AA----C-C-C-T-G-A-G--C-G--T-G--C-T-T--T--C--GA-T-A---C--G--G-G--TT--G-A-C--T-T-G-A-G-G--A-A-GG------TA-G-G-G-G-A-G---AA-T---GG-A-ATT--C-C-T-G-GT-GGA-G-CGGT-G-GAA---TG-C-GC-AG--AT-A-TC-A-G-G-A----G-G-A-AC-A-CC--AG--T--G--GC-GAA-G--G-C---G--------G--T-T-C-T---CTG---------G--GC-C-T------------------------------…	Bacteria(100);"Actinobacteria"(100);Actinobacteria(100);Actinomycetales(100);Propionibacteriaceae(100);Propionibacterium(100);
344	0	1	0	0	0	0	0	0	C-AC-G-TA-G-G-C-G---G--A-TT-T-G-T---AA----G-T-C-A--G-G-G-G--TG--A-AA-TC--C-C-GG-G-G--CT-C-AA----C-C-T-C-G-G-A--A-C--T-G--C-C-T--T--T--GA-T-A---C--T--G-C--AA--A-T-C--T-C-G-A-G-T--C-C-GG------AA-G-A-G-G-T-G---AG-T---GG-A-ATT--C-C-T-A-GT-GTA-G-AGGT-G-AAA---TT-C-GT-AG--AT-A-TT-A-G-G-A----A-G-A-AC-A-CC--AG--T--G--GC-GAA-G--G-C---G--------G--C-T-C-A---CTG---------G--TC-C-G------------------------------…	Bacteria(100);"Proteobacteria"(100);Alphaproteobacteria(100);Rhizobiales(100);Hyphomicrobiaceae(100);Hyphomicrobium(100);
345	0	1	0	0	0	0	0	0	C-AC-G-TA-G-G-C-G---G--A-TA-T-T-T---AA----G-T-C-A--G-G-G-G--TG--A-AA-TC--C-C-AG-A-G--CT-C-AA----C-T-C-T-G-G-A--A-C--T-G--C-C-T--T--T--GA-T-A---C--T--G-G--GT--A-T-C--T-C-G-A-G-T--A-T-GG------AA-G-A-G-G-T-G---AG-T---GG-A-ATT--C-C-G-A-GT-GTA-G-AGGT-G-AAA---TT-C-GT-AG--AT-A-TT-C-G-G-A----G-G-A-AC-A-CC--AG--T--G--GC-GAA-G--G-C---G--------G--C-T-C-A---CTG---------G--TC-C-A------------------------------…	Bacteria(100);"Proteobacteria"(100);Alphaproteobacteria(100);Rhizobiales(100);Rhizobiaceae(100);Rhizobium(100);
346	0	1	0	0	0	0	0	0	C-AC-G-CA-G-G-C-G---G--T-CT-G-T-C---AA----G-T-C-G--G-A-T-G--TG--A-AA-TC--C-C-CG-G-G--CT-C-AA----C-C-T-G-G-G-A--A-C--T-G--C-A-T--C--C--GA-A-A---C--T--G-G--CA--G-G-C--T-A-G-A-G-T--C-T-TG------TA-G-A-G-G-G-G---GG-T---AG-A-ATT--C-C-A-G-GT-GTA-G-CGGT-G-AAA---TG-C-GT-AG--AG-A-TC-T-G-G-A----G-G-A-ATAA-CC--GG--T--G--GC-GAA-G--G-C---G--------G--C-C-C-C---CTCG--------G--AC-A-A------------------------------…	Bacteria(100);"Proteobacteria"(100);Gammaproteobacteria(100);"Enterobacteriales"(100);Enterobacteriaceae(100);Citrobacter(100);
347	0	0	0	9	19	0	0	0	C-GC-G-TA-G-G-T-G---G--T-TG-G-G-T---AA----G-T-T-G--A-A-T-G--TG--A-AA-GC--C-C-CG-G-G--CT-C-AA----C-C-T-G-G-G-A--A-C--T-G--C-A-T--C--C--AA-A-A---C--T--G-C--CC--G-A-C--T-A-G-A-G-T--A-C-GG------TA-G-A-G-G-G-T---GG-T---GG-A-ATT--T-C-C-T-GT-GTA-G-CGGT-G-AAA---TG-C-GT-AG--AT-A-TA-G-G-A-A----G-G-A-AC-A-CC--AG--T--G--GC-GAA-G--G-C---G--------A--C-C-A-C---CTG---------G--AC-T-G------------------------------…	Bacteria(100);"Proteobacteria"(100);Gammaproteobacteria(100);Pseudomonadales(100);Pseudomonadaceae(100);Azotobacter(100);
348	1	0	0	8	22	0	0	0	C-GC-G-CA-G-G-C-G---G--T-CC-T-T-T---AA----G-T-C-T--G-A-T-G--TG--A-AA-GC--C-C-AC-G-G--CT-C-AA----C-C-G-T-G-G-A--G----G-GT-C-A-T--T--G--GA-A-A---C--T--G-G--GG--G-A-C--T-T-G-A-G-T--G-C-AG------AA-G-A-G-G-A-A---AG-C---GG-A-ATT--C-C-A-C-GT-GTA-G-CGGT-G-AAA---TG-C-GT-AG--AG-A-TG-T-G-G-A----G-G-A-AC-A-CC--AG--T--G--GC-GAA-G--G-C---G--------G--C-T-T-T---CTG---------G--TC-T-G------------------------------…	Bacteria(100);Firmicutes(100);Bacilli(100);Bacillales(100);Planococcaceae(64);Sporosarcina(63);
349	1	0	0	1	2	0	0	0	C-GC-G-CA-G-G-C-G---G--C-CG-A-T-C---AA----G-T-C-A--G-G-C-G--TG--A-AA-GC--C-C-CG-G-G--CT-T-AA----C-C-T-G-G-G-A--A-T--T-G--C-G-C--T--T--GG-G-A---C--T--G-G--TT--G-G-C--T-T-G-A-G-T--T-C-GG------GA-G-A-G-G-A-G---AG-T---GG-A-ATT--C-C-C-A-GT-GTA-G-AGGT-G-AAA---TT-C-GT-AG--AT-A-TT-G-G-G-A----A-G-A-AC-A-CC--GG--T--G--GC-GAA-G--G-C---G--------G--C-T-C-T---CTG---------G--AC-C-G------------------------------…	Bacteria(100);"Proteobacteria"(100);Alphaproteobacteria(100);Rhodospirillales(100);Acetobacteraceae(95);unclassified(94);
350	0	0	0	4	2	0	0	0	C-GC-G-TA-G-G-C-G---G--A-TG-G-C-A---CA----G-T-C-A--G-A-T-G--TG--A-AA-TT--C-C-CG-G-G--CT-T-AA----C-C-T-G-G-G-G--G-C--T-G--C-A-T--T--T--GA-T-A---C--G--T-G--TG--A-T-C--T-A-G-A-G-T--G-A-GG------AA-G-A-G-G-G-T---CG-T---GG-A-ATT--C-C-C-A-GT-GTA-G-AGGT-G-AAA---TT-C-GT-AG--AT-A-TT-G-G-G-A----A-G-A-AC-A-CC--GG--T--G--GC-GAA-G--G-C---G--------G--C-G-A-C---CTG---------G--TC-C-T------------------------------…	Bacteria(100);"Proteobacteria"(100);Alphaproteobacteria(100);Rhodospirillales(100);Acetobacteraceae(100);unclassified(100);
351	0	0	0	2	1	0	0	0	C-AG-G-TA-G-G-T-G---G--T-CT-C-G-T---AA----G-T-C-T--A-C-T-G--TG--A-AA-TC--C-C-CG-A-G--CT-T-AA----C-T-C-G-G-G-A--A-G--T-G--C-G-G--T--G--GA-T-A---C--T--G-C--GA--G-A-C--T-A-G-A-G-T--G-C-TG------GA-G-G-G-G-T-A---CG-T---GG-A-ATT--C-C-C--GGT-GTA-G-CGGT-G-AAA---TG-C-GT-AG--AT-A-TC-G-G-G-A----G-G-A-AC-A-CC--AG--A--G--GC-GAA-G--G-C---G--------G--C-G-T-A---CTG---------G--AC-A-G------------------------------…	Bacteria(100);unclassified(100);unclassified(100);unclassified(100);unclassified(100);unclassified(100);
352	1	0	0	1	1	0	0	0	C-GC-G-TA-G-G-T-G---G--C-CT-T-C-T---AA----G-T-C-G--A-A-C-G--TG--A-AA-TC--C-C-TG-G-G--CT-C-AA----C-C-C-A-G-G-A--A-C--T-G--C-G-T--C--C--GA-G-A---C--T--G-G--GA--G-G-C--T-T-G-A-A-T--C-C-GG------GA-G-A-G-G-G-A---TG-C---GG-A-ATT--C-C-A-G-GT-GTA-G-CGGT-G-AAA---TG-C-GT-AG--AT-A-TC-T-G-G-A----G-G-A-AC-A-CC--GG--T--G--GC-GAA-G--G-C---G--------G--C-A-T-C---CTG---------G--AC-C-G------------------------------…	Bacteria(100);"Acidobacteria"(100);Acidobacteria_Gp6(100);Acidobacteria_Gp6_order_incertae_sedis(100);Acidobacteria_Gp6_family_incertae_sedis(100);Gp6(100);
353	0	0	0	0	1	0	0	0	C-GC-G-TA-G-G-C-G---GC-C-AT-C-T-T----T----G-T-C-A--G-G-C-G--TG--A-AA-GC--C-C-TG-G-G--CT-C-AA----C-C-T-G-G-G-A--G-G--T-G--C-G-C--T--T--GG-G-A---C--G--G-G--GT--G-G-C--T-A-G-A-G-A--T-C-GG------GA-G-A-G-G-A-G---AG-T---GG-A-ATT--C-C-C-A-GT-GTA-G-AGGT-G-AAA---TT-C-GT-AG--AT-A-TT-G-G-G-A----A-G-A-AC-A-CC--GG--T--G--GC-GAA-G--G-C---G--------G--C-T-C-T---CTG---------G--AC-C-G------------------------------…	Bacteria(100);"Proteobacteria"(100);Alphaproteobacteria(100);Rhodospirillales(100);unclassified(98);unclassified(98);
354	0	0	0	0	1	7	0	0	C-GT-G-TA-G-G-C-G---G--T-GC-G-G-T---AA----G-T-T-A--G-G-C-G--TG--A-AA-GG--C-C-CG-G-G--CT-C-AA----C-C-C-G-G-G-A--A-C--T-G--C-G-C--T--T--AA-A-A---C--T--G-C--CG--C-G-C--TCT-G-A-G-T--C-C-GA------GA-G-A-G-G-A-T---AG-C---GG-A-ATT--C-C-C-A-GT-GTA-G-AGGT-G-AAA---TT-C-GT-AG--AT-A-TT-G-G-G-A----A-G-A-AC-A-CC--AG--T--G--GC-GAA-G--G-C---G--------G--C-T-A-T---CTG---------G--CT-C-G------------------------------…	Bacteria(100);"Proteobacteria"(100);Alphaproteobacteria(100);Rhodospirillales(100);Rhodospirillaceae(100);unclassified(100);
355	1	0	0	1	1	0	0	0	C-GC-G-TA-G-G-C-G---G--T-TT-T-G-T---AA----G-T-C-G--G-G-G-G--TG--A-AA-TG--C-T-GC-G-G--CT-C-AA----C-C-G-C-A-G-C--G-C--T-G--C-C-T--T--C--GA-G-A---C--T--G-C--AA--G-A-C--T-G-G-A-G-C--A-C-GG------TA-G-A-G-G-C-G---GA-T---GG-A-ATT--C-C-C-G-GT-GTA-G-CGGT-G-GAA---TG-C-GT-AG--AG-A-TC-G-G-G-A----A-G-A-AC-A-CC--AA--T--G--GC-GAA-G--G-C---A--------G--T-C-C-G---CTG---------G--GC-CG-------------------------------…	Bacteria(100);unclassified(99);unclassified(99);unclassified(99);unclassified(99);unclassified(99);
356	1	0	0	2	1	0	0	0	C-GT-G-TA-G-G-C-G---G--T-TT-C-G-T---AT----G-T-C-T--G-G-C-G--TG--A-AA-GC--C-C-CG-G-G--CT-C-AC----C-T-C-G-G-G-A--A-G--T-G--C-G-T--C--G--GA-A-A---C--T--G-C--GA--G-A-C--T-A-G-A-G-T--C-C-CG------GA-G-A-G-G-G-A---GG-T---GG-A-ATT--C-C-A-G-GT-GTA-G-CGGT-G-AAA---TG-C-GT-AG--AT-A-TC-T-G-G-A----A-G-A-AC-A-CC--GG--T--G--GC-GAA-G--G-C---G--------G--C-C-T-C---CTG---------G--AC-G-G------------------------------…	Bacteria(100);"Proteobacteria"(100);unclassified(90);unclassified(90);unclassified(90);unclassified(90);
357	0	0	0	0	1	0	0	0	C-GC-G-TA-G-G-T-G---G--C--T-T-G-T--CAA----G-C-G-C--G-C-G-G--TG--A-AA-GC--C-C-GG-G-G--CT-C-AA----C-C-C-C-G-G-G--T-C--G-G--C-C-G--TG-C--G--G-A---C--T--G-G--GA--G-G-C--T-C-G-A-G-C--A-C-TG------TA-G-G-G-G-C-G---GG-T---GG-A-ATT--C-C-G-G-GT-GTA-G-CGGT-G-GAA---TG-C-GT-AG--AG-A-TC-C-G-G-A----A-G-A-AC-A-CC--GG--T--G--GC-GAA-G--G-C---G--------G--C-C-C-G---CTG---------G--GC-AGG------------------------------…	Bacteria(100);"Gemmatimonadetes"(100);Gemmatimonadetes(100);Gemmatimonadales(100);Gemmatimonadaceae(100);Gemmatimonas(100);
358	0	0	0	0	1	0	0	0	T-GC-G-CA-G-G-C-G---G--T-CT-G-T-T---AA----G-A-C-C--G-A-T-G--TG--A-AA-TC--C-C-CG-G-G--CT-T-AA----C-C-T-G-G-G-A--A-C--T-G--C-A-T--T--G--GT-G-A---C--T--G-G--CA--G-G-C--T-TTG-A-G-T--G-T-GG------CA-G-A-G-G-G-A---GG-T---AG-A-ATT--C-C-A-C-GT-GTA-G-CAGT-G-AAA---TG-C-GT-AG--AG-A-TG-T-G-G-A----G-G-A-AT-A-CC--GA--T--G--GC-GAA-G--G-C---A--------G--C-C-T-C---CTG---------G--GC-C-A------------------------------…	Bacteria(100);"Proteobacteria"(100);Betaproteobacteria(100);Burkholderiales(100);Burkholderiaceae(100);Burkholderia(97);
359	4	0	0	1	1	0	0	0	C-GC-G-TA-G-G-C-G---G--T-GC-G-G-T---AA----G-T-C-A--C-C-T-G--TG--A-AA-CC--T-C-TG-G-G--CT-T-AA----C-T-C-A-G-A-G--C-C--T-G--C-A-G--G--C--GA-A-A---C--T--G-C--CG--T-G-C--T-G-G-A-G-G--G-T-GG------GA-G-A-G-G-T-G---CG-T---GG-A-ATT--C-C-C-G-GT-GTA-G-CGGT-G-AAA---TG-C-GT-AG--AT-A-TC-G-G-G-A----G-G-A-AC-A-CC--TG--T--G--GC-GAA-A--G-C---G--------G--C-G-C-A---CTG---------G--AC-C-A------------------------------…	Bacteria(100);"Acidobacteria"(100);Acidobacteria_Gp1(100);Acidobacteria_Gp1_order_incertae_sedis(100);Acidobacteria_Gp1_family_incertae_sedis(100);Gp1(100);
360	1	0	0	1	1	0	0	0	C-GC-G-TA-G-G-C-G---G--T-GC-G-G-T---AA----G-T-C-T--C-C-T-G--TG--A-AA-TC--T-C-CA-G-G--CT-T-AA----C-T-T-G-G-A-G--C-C--T-G--C-A-G--G--G--GA-A-A---C--T--G-C--CG--T-G-C--T-T-G-A-G-T--G-T-GG------GA-G-A-G-G-T-G---AG-T---GG-A-ATT--C-C-C-G-GT-GTA-G-CGGT-G-AAA---TG-C-GT-AG--AT-A-TC-G-G-G-A----G-G-A-AC-A-CC--AG--T--G--GC-GAA-G--G-C---G--------G--C-T-C-A---CTG---------G--AC-C-A------------------------------…	Bacteria(100);"Acidobacteria"(100);Acidobacteria_Gp1(100);Acidobacteria_Gp1_order_incertae_sedis(100);Acidobacteria_Gp1_family_incertae_sedis(100);Gp1(100);
361	0	0	0	0	1	0	0	0	T-GC-G-CA-G-G-C-G---G--C-GT-C-G-C---AA----G-T-C-A--G-G-C-G--TG--A-AA-TC--C-C-CG-G-G--CT-T-AA----C-C-T-G-G-G-A--A-C--T-G--C-A-C--T--T--GA-A-A---C--T--A-C--GA--T-G-C--T-G-G-A-G-T--A-T-GG------CA-G-A-G-G-G-A---GG-T---GG-A-ATT--C-C-A-C-GT-GTA-G-CGGT-G-AAA---TG-C-GT-AG--AG-A-TG-T-G-G-A----G-G-A-AC-A-CC--GA--T--G--GC-GAA-G--G-C---A--------G--C-C-T-C---CTG---------G--GC-C-A------------------------------…	Bacteria(100);"Proteobacteria"(100);Betaproteobacteria(100);unclassified(100);unclassified(100);unclassified(100);
362	0	0	0	0	1	0	0	0	C-GC-G-TA-G-G-C-G---G--C-AA-T-T-C---AA----G-T-C-A--T-C-T-G--TG--A-AA-TC--T-C-CG-G-G--CT-T-AA----C-C-C-G-G-A-A--C-G--G-T--C-A-G--A--T--GA-T-A---C--T--G-T--TT--T-G-C--T-A-G-A-G-T--G-C-GG------AA-G-G-G-G-C-A---AT-C---GG-A-ATT--C-T-T-G-GT-GTA-G-CGGT-G-AAA---TG-C-GT-AG--AT-A-TC-A-A-G-A----G-G-A-AC-A-CC--TG--A--G--GT-GAA-G--A-C---G--------G--G-T-T-G---CTG---------G--GC-C-G------------------------------…	Bacteria(100);"Acidobacteria"(100);Acidobacteria_Gp4(100);Acidobacteria_Gp4_order_incertae_sedis(100);Acidobacteria_Gp4_family_incertae_sedis(100);Gp4(100);
363	1	0	0	0	1	0	0	0	C-GC-G-TA-G-G-T-G---G--C-TT-T-G-T---AA----G-T-T-T--G-C-G-G--TG--A-AA-GC--C-C-GG-G-G--CT-C-AA----C-C-C-C-G-G-G--T-C--T-G--C-C-G--T--G--GA-T-A---C--T--G-C--AA--G-G-C--T-T-G-A-G-T--A-C-TG------TA-G-A-G-G-C-A---GG-T---AG-A-ATA--T-C-G-G-GT-GTA-G-CGGT-G-GAA---TG-C-GT-AG--AG-A-TC-C-G-A-T----A-G-A-AG-A-CC--GG--T--G--GC-GAA-G--G-C---G--------G--C-C-T-G---CTG---------G--GC-A-G------------------------------…	Bacteria(100);"Gemmatimonadetes"(91);Gemmatimonadetes(91);Gemmatimonadales(91);Gemmatimonadaceae(91);Gemmatimonas(91);
364	0	0	0	0	1	0	0	0	T-GC-G-TA-G-G-C-G---G--A-TC-T-G-T---AA----G-T-G-G--G-T-G-G--TG--A-AA-GC--G-C-CC-G-G--CT-A-AA----C-C-G-G-G-C-G--A-G--G-T--C-C-A--A--T--CA-G-A---C--T--G-C--AG--G-T-C--T-A-G-A-G-G--C-G-GA------TA-G-A-G-G-G-G---TG-C---GG-A-ATT--C-C-G-G-GT-GTA-G-CGGT-G-AAA---TG-T-GT-AG--AG-A-TC-C-G-G-A----G-G-A-AC-A-CC--AG--T--G--GT-GCA-G--A-C---G--------G--C-G-C-C---CTG---------G--GT-C-C------------------------------…	Bacteria(100);unclassified(70);unclassified(70);unclassified(70);unclassified(70);unclassified(70);
365	1	0	0	1	1	0	0	0	C-GC-G-TA-G-G-C-G---G--C-TT-A-C-C---AA----G-T-C-A--G-G-C-G--TG--A-AA-TT--C-C-CG-G-G--CT-C-AA----C-C-T-G-G-G-G--G-C--T-G--C-G-C--T--T--GA-T-A---C--T--G----GT--GAG-C--T-T-G-A-A-T--A-C-GG------GA-G-A-G-G-A-T---AG-T---GG-A-ATT--C-C-C-A-GT-GTA-G-AGGT-G-AAA---TT-C-GT-AG--AT-A-TT-G-G-G-A----A-G-A-AC-A-CC--AG--T--G--GC-GAA-G--G-C---G--------G--C-T-A-T---CTG---------G--CC-C-GT-----------------------------…	Bacteria(100);"Proteobacteria"(100);Alphaproteobacteria(100);Rhodospirillales(100);unclassified(99);unclassified(99);
366	0	0	0	0	1	0	0	0	T-GC-G-TA-G-G-C-G---G--GCTC---T-T---AA----G-T-C-A--G-A-G-G--TG--A-AA-TC--C-T-GG-A-G--CT-C-AA----C-T-C-C-A-G-A--A-C--T-G--C-C-T--T--T--GA-T-A---C--T--G-A--GA--G-T-C--T-T-G-A-G-T--A-T-GA------CA-G-A-G-G-T-G---AG-T---GG-A-ACT--G-C-G-A-GT-GTA-G-AGGT-G-AAA---TT-C-GT-AG--AT-A-TT-C-G-C-A----A-G-A-AC-A-CC--AG--T--G--GC-GAA-G--G-C---G--------G--C-T-C-A---CTG---------G--GT-C-A------------------------------…	Bacteria(100);"Proteobacteria"(100);Alphaproteobacteria(100);Rhizobiales(100);Bradyrhizobiaceae(100);unclassified(100);
367	0	0	0	0	1	0	0	0	C-GC-G-TA-G-G-T-G---G--C-CG-A-GCA---AG----G-T-C----G-C-G-G--TG--A-AA-GC--C-C-GG-G-G--CT-C-AA----C-C-C-C-G-G-G--T-C--G-G--C-C-G--T--G--GC-A-A---C--T--A-C--TC--G-G-C--T-T-G-A-G-C--A-C-TG------TA-G-G-G-G-C-G---GG-T---GG-A-ATT--C-C-G-G-GT-GTA-G-CGGT-G-GAA---TG-C-GT-AG--AG-A-TC-C-G-G-A----A-G-A-AC-A-CC--GG--T--G--GC-GAA-G--G-C---G--------G--C-C-C-G---CTG---------GGCAGGAAGGC----------------------------…	Bacteria(100);"Gemmatimonadetes"(98);Gemmatimonadetes(98);Gemmatimonadales(98);Gemmatimonadaceae(98);Gemmatimonas(98);
368	1	0	0	1	1	0	0	0	C-GC-G-TA-G-G-T-G---G--C-CT-G-A-T---AA----G-G-G-T--G-T-G-G--TG--A-AA-GT--C-C-GG-G-G--CT-C-AA----C-C-C-C-G-G-A--T-C--G-G--C-C-G--T--G--CC-G-A---C--T--G-T--TA--G-G-C--T-A-G-A-G-T--A-C-TG------TA-G-G-G-G-C-A---GG-C---GG-A-ATT--C-C-G-G-GT-GTA-G-CGGT-G-GAA---TG-C-GT-AG--AG-A-TC-C-G-G-A----G-G-A-AG-A-CC--GG--T--G--GC-GAA-G--G-C---G--------G--C-C-T-G---CTG---------G--GC-A-G------------------------------…	Bacteria(100);"Gemmatimonadetes"(81);Gemmatimonadetes(81);Gemmatimonadales(81);Gemmatimonadaceae(81);Gemmatimonas(81);
369	0	0	0	0	1	0	0	0	C-TC-G-TA-G-G-C-G---G--C-TT-G-T-C---AC----G-T-C-G--G-G-T-G--TG--A-AA-AC--T-C-GG-G-G--CT-C-AA----C-C-C-C-G-A-G--C-C--T-G--C-A-C--T--C--GA-T-A---C--G--G-G--CT--A-G-C--T-A-G-A-G-T--G-T-TG------CA-G-G-G-G-A-G---AC-T---GG-A-ATT--C-C-T-G-GT-GTA-G-CGGT-G-AAA---TG-C-GC-AG--AT-A-TC-A-G-G-A----G-G-A-AC-A-CC--GG--T--G--GC-GAA-G--G-C---G--------G--G-T-C-T---CTG---------G--GC-A-A------------------------------…	Bacteria(100);"Actinobacteria"(100);Actinobacteria(100);Actinomycetales(100);Sporichthyaceae(100);Sporichthya(100);
370	4	0	0	0	0	0	0	0	T-GT-G-TA-G-G-C-G---G----CC-TGT-T---AA----G-T-T-C--C-G-T-G--TG--A-AA-TC--T-C-CC-G-G--CT-C-AA----C-C-G-G-G-A-G--G-G--T-G--C-G-C--G--G--AA-T-A---C--T--G-A--CG--G-G-C--T-A-G-A-G-T--G-C-GG------GA-T-G-G-G-A-G---AG-T---AG-A-ATT--C-C-T-G-GT-GTA-G-CGGT-G-AAA---TG-C-GT-AG--AT-A-TC-A-G-G-A----G-G-A-AT-A-CC--GG--T--G--GT-GTA-G--A-C---G--------G--C-T-C-T---CTG---------G--AC-C-G------------------------------…	Bacteria(100);"Acidobacteria"(100);Acidobacteria_Gp3(100);Acidobacteria_Gp3_order_incertae_sedis(100);Acidobacteria_Gp3_family_incertae_sedis(100);Gp3(100);
371	0	0	0	0	1	0	0	0	T-TC-G-TA-G-G-C-G---G--T-TG-C-C-T---AA----G-T-C-T--G-A-T-G--TT--A-AA-TA--C-T-GG-A-G--CT-C-AA----C-T-C-C-G-G-C--A-T--G-G--C-A-T--T--G--GA-A-A---C--T--G-G--GC--G-G-C--T-A-G-A-G-T--G-T-GG------TA-G-A-G-G-T-C---TC-G---GG-A-ATT--C-C-A-G-GT-GTA-G-CGGT-G-AAA---TG-C-GT-AG--AT-A-TC-T-G-G-A----G-G-A-AC-A-CC--GG--T--G--GC-GAA-A--G-C---G--------C--G-A-G-A---CTG---------G--GC-C-A------------------------------…	Bacteria(100);"Proteobacteria"(100);Deltaproteobacteria(100);Bdellovibrionales(100);Bdellovibrionaceae(100);Vampirovibrio(100);
372	0	0	0	1	0	0	0	0	C-GC-G-TA-G-G-C-G---G--T-TT-G-T-T---TA----G-T-T-A--G-G-C-G--TG--A-AA-TT--C-C-TG-G-G--CT-C-AA----C-C-T-G-G-G-G--G-C--T-G--C-G-C--T--T--AA-T-A---C--A--G-G--CA--G-A-C--T-A-G-A-G-T--G-T-GA------AA-G-A-G-G-G-T---CG-T---GG-A-ATT--T-C-C-A-GT-GTA-G-AGGT-G-AAA---TT-C-GT-AG--AT-A-TT-G-G-A-A----A-G-A-AC-A-CC--GG--T--G--GC-GAA-G--G-C---G--------G--C-G-A-C---CTG---------G--TT-C-A------------------------------…	Bacteria(100);"Proteobacteria"(100);Alphaproteobacteria(100);Rhodospirillales(100);Acetobacteraceae(100);Acidiphilium(100);
374	1	0	0	1	1	0	0	0	C-GC-G-CA-G-G-C-G---G--C--G-A-G-AT--TT----G-T-C-A--G-G-C-G--TG--A-AA-GC--C-C-CG-G-G--CT-T-AA----C-C-T-G-G-G-A--A-C--G-G--C-G-C--T--T--GG-G-A---C--G--G-T--TT--C-G-C--T-A-G-A-G-A--T-C-GG------GA-G-A-G-G-A-G---AG-T---GG-A-ATT--C-C-C-A-GT-GTA-G-AGGT-G-AAA---TT-C-GT-AG--AT-A-TT-G-G-G-A----A-G-A-AC-A-CC--GG--T--G--GC-GAA-G--G-C---G--------G--C-T-C-T---CTG---------G--AC-C-G------------------------------…	Bacteria(100);"Proteobacteria"(100);Alphaproteobacteria(100);Rhodospirillales(100);Acetobacteraceae(100);unclassified(100);
377	0	0	0	1	0	0	0	0	C-GT-G-TA-G-G-C-G---G--T-TG-T-C-C---AA----G-T-T-G--G-A-T-G--TG--A-AA-GC--C-T-TG-A-G--CT-T-AA----C-T-C-A-A-G-A--A-A--T-G--C-A-T--T--C--AG-G-A---C--T--G-G--ATG-G-A-C--T-A-G-A-G-G--A-C-CG------GA-G-A-G-G-A-T---AG-T---GG-A-ATT--C-C-C-A-GT-GTA-G-TGGT-G-AAA---TA-C-GT-AG--AG-A-TT-G-G-G-A----A-G-A-AC-A-CC--AG--T--G--GC-GAA-G--G-C---G--------G--C-T-A-T---CTG---------G--AC-G-G------------------------------…	Bacteria(100);unclassified(100);unclassified(100);unclassified(100);unclassified(100);unclassified(100);
378	1	0	0	2	0	0	0	0	C-GC-G-TA-G-G-C-G---G--T-GC-G-G-T---AA----G-T-C-T--T-C-T-G--TG--A-AA-TC--T-C-CA-G-G--CT-C-AA----C-C-T-G-G-A-G--T-C--T-G--C-A-G--G--G--GA-A-A---C--T--G-C--CG--T-G-C--T-G-G-A-G-T--G-T-GG------GA-G-A-G-G-A-G---AG-T---GG-A-ATT--C-C-C-G-GT-GTA-G-CGGT-G-AAA---TG-C-GT-AG--AT-A-TC-G-G-G-A----G-G-A-AC-A-CC--AG--T--G--GC-GAA-G--G-C---G--------G--C-T-C-T---CTG---------G--AC-C-A------------------------------…	Bacteria(100);"Acidobacteria"(100);Acidobacteria_Gp1(100);Acidobacteria_Gp1_order_incertae_sedis(100);Acidobacteria_Gp1_family_incertae_sedis(100);Gp1(100);
380	0	0	0	1	0	0	0	0	C-GC-G-TA-G-G-C-G---G--C-CG-T-T-T---GC----G-T-C-G--G-A-T-G--TG--A-AA-GC--C-C-GG-G-G--CT-C-AA----C-C-T-C-G-G-A--A-C--G-G--C-A-T--T--C--GA-T-A---C--G--G-G--AC--G-G-C--T-G-G-A-G-A--C-C-GG------GA-G-A-G-G-A-G---AG-T---GG-A-ATA--G-C-C-A-GT-GTA-G-AGGT-G-AAA---TT-C-GT-AG--AT-A-TT-G-G-C-T----G-G-A-AC-A-CC--GG--T--G--GC-GAA-A--G-C---G--------G--C-T-C-T---CTG---------G--CC-C-G------------------------------…	Bacteria(100);"Proteobacteria"(100);Alphaproteobacteria(100);unclassified(100);unclassified(100);unclassified(100);
381	0	0	0	1	0	0	0	0	C-GC-G-TA-G-G-C-G---G--T-GC-G-G-T---AC----G-G-T-T--T-C-G-G--TG--A-AA-TC--C-C-TC-G-G--CC-C-AA----C-C-G-A-G-G-A--A-C--A-G--C-C-G--G--G--GC-T-A---C--G--G-C--CG--C-G-C--T-A-G-A-C-G--G-C-AT------CA-G-G-G-GAC-A---G--T---GG-A-ACT--C-C-C-G-GT-GGA-G-CGGT-G-AAA---TG-C-GT-AG--AT-A-TC-G-G-G-A----G-G-A-AC-G-CC--GG--T--G--GC-GAA-A--G-C---G--------A----C-T-GT--CTG---------G--GG-T-G------------------------------…	Bacteria(100);unclassified(100);unclassified(100);unclassified(100);unclassified(100);unclassified(100);
383	1	0	0	1	1	0	0	0	C-GC-G-TA-G-G-C-G---G--T-GC-C-A-C---AA----G-T-C-A--C-T-T-G--TG--A-AA-TC--T-C-CG-G-G--CT-T-AA----C-T-C-G-G-A-G--C-C--T-G--C-A-G--G--C--GA-A-A---C--T--G-T--GG--T-G-C--T-G-G-A-G-T--A-T-GG------GA-G-A-G-G-T-G---CG-T---GG-A-ATT--C-C-C-G-GT-GTA-G-CGGT-G-AAA---TG-C-GT-AG--AT-A-TC-G-G-G-A----G-G-A-AC-A-CC--TG--T--G--GC-GAA-A--G-C---G--------G--C-G-C-A---CTG---------G--AC-C-A------------------------------…	Bacteria(100);"Acidobacteria"(100);Acidobacteria_Gp1(100);Acidobacteria_Gp1_order_incertae_sedis(100);Acidobacteria_Gp1_family_incertae_sedis(100);Gp1(100);
387	0	0	0	0	1	0	0	0	C-GC-G-TA-G-G-T-G---G--C-GT-G-A-T---AA----G-G-G-T--G-T-G-G--TG--A-AA-GC--C-C-GG-G-G--CT-C-AA----C-C-C-C-G-G-G--T-C--T-G--C-C-A--T--G--CC-G-A---C--T--G-T--CA--G-G-C--T-A-G-A-G-T--A-C-TG------TA-G-G-G-G-C-A---GG-C---GG-A-ATT--C-C-G-G-GT-GTA-G-CGGT-G-GAA---TG-C-GT-AG--AG-A-TC-C-G-G-A----G-G-A-AG-A-CC--GG--T--G--GC-GAA-G--G-C---G--------G--C-C-T-G---CTG---------G--GC-A-G------------------------------…	Bacteria(100);"Gemmatimonadetes"(100);Gemmatimonadetes(100);Gemmatimonadales(100);Gemmatimonadaceae(100);Gemmatimonas(100);
388	0	0	0	1	1	0	0	0	T-GC-G-TA-G-G-C-G---G--T-TA-T-C-T---AA----G-T-C-A--G-G-T-G--TG--A-AA-TC--T-C-TC-G-G--CT-C-AA----C-C-G-G-G-A-A--A-C--T-G--C-G-C--T--T--GA-A-A---C--T--G-G--GT--G-A-C--T-G-G-A-G-G--G-A-TG------CA-G-G-G-G-T-G---TG-T---GG-A-ACT--T-C-C-G-GT-GGA-G-CGGT-G-AAA---TG-T-GT-AG--AT-A-TC-G-G-A-A----G-G-A-AC-G-CC--AG--C--A--GC-GAA-A--G-C---G--------G--C-A-C-A---CTG---------G--GC-A-T------------------------------…	Bacteria(100);"Planctomycetes"(100);"Planctomycetacia"(100);Planctomycetales(100);Planctomycetaceae(100);Schlesneria(100);
398	0	0	0	1	0	0	0	0	T-GC-G-TA-G-G-T-G---G--T-TA-A-T-T---AA----G-T-T-A--G-A-T-G--TG--A-AA-TC--C-C-TG-G-G--CT-T-AA----C-C-T-A-G-G-A--A-T--G-G--C-A-T--T--T--AA-T-A---C--TG-A-T--T---G-G-C--T-A-G-A-G-T--T-T-GG------GA-G-A-G-G-G-A---AG-T---GG-A-ATT--T-C-C-G-GT-GTA-G-CGGT-G-AAA---TG-C-GT-AG--AT-A-TC-G-G-A-A----G-G-A-AC-A-CC--AG--T--G--GC-GAA-G--G-C---G--------A--C-T-T-C---CTG---------G--CC-C-G------------------------------…	Bacteria(100);"Proteobacteria"(100);Gammaproteobacteria(100);unclassified(100);unclassified(100);unclassified(100);
399	0	0	0	1	0	0	0	0	C-GC-G-CA-G-G-C-G---GT-C-T--T-G-A---AA----G-T-C-A--G-G-C-G--TG--A-AA-GC--C-C-CG-G-G--CT-T-AA----C-C-T-G-G-G-A--A-T--T-G--C-G-C--T--T--GA-T-A---C--T--C-T-GAG--A---C--T-G-G-A-G-T--A-C-GG------GA-G-A-G-G-A-G---AG-T---GG-A-ATT--C-C-C-A-GT-GTA-G-AGGT-G-AAA---TT-C-GT-AG--AT-A-TT-G-G-G-A----A-G-A-AC-A-CC--AG--T--G--GC-GAA-G--G-C---G--------G--C-T-C-T---CTG---------G--AC-C-G------------------------------…	Bacteria(100);"Proteobacteria"(100);Alphaproteobacteria(100);Rhodospirillales(100);Rhodospirillaceae(100);unclassified(100);
401	2	0	0	0	0	0	0	0	C-GC-G-TA-G-G-T-G---G--T-CT-G-A-T---AA----G-G-G-T--G-T-G-G--TG--A-AA-GT--C-C-GG-G-G--CT-C-AA----C-C-C-C-G-G-A--T-C--T-G--C-C-G--T--G--CC-G-A---C--T--G-T--CA--G-A-C--T-C-G-A-G-G--A-C-TG------TA-G-A-G-G-C-A---GG-C---GG-A-ATT--C-C-G-G-GT-GTA-G-CGGT-G-GAA---TG-C-GT-AG--AG-A-TC-C-G-G-A----G-G-A-AG-A-CC--GG--T--G--GC-GAA-G--G-C---G--------G--C-C-T-G---CTG---------G--GC-A-G------------------------------…	Bacteria(100);"Gemmatimonadetes"(100);Gemmatimonadetes(100);Gemmatimonadales(100);Gemmatimonadaceae(100);Gemmatimonas(100);
404	0	0	0	1	0	0	0	0	C-GC-G-TA-G-G-T-G---G--T--G-G-CTT---AA----G-C-G-T--G-C-G-G--TG--A-AA-GC--T-C-GG-A-G--CT-C-AA----C-T-C-C-G-A-G--T-C--G-G--C-C-G--T--G--CG-A-A---C--TG-G-G--CT--C-A-C--T-G-G-A-G-C--A-T-AG------TA-G-A-G-G-C-A---GG-T---GG-A-ATT--C-C-G-G-GT-GTA-G-CGGT-G-GAA---TG-C-GT-AG--AG-A-TC-C-G-G-A----A-G-A-AC-A-CC--GG--T--G--GC-GAA-G--G-C---G--------G--C-C-T-G---CTG---------G--GC-T-A------------------------------…	Bacteria(100);"Gemmatimonadetes"(100);Gemmatimonadetes(100);Gemmatimonadales(100);Gemmatimonadaceae(100);Gemmatimonas(100);
407	1	0	0	0	0	0	0	0	C-GT-G-TA-G-G-C-G---G--T-GC-G-G-T---AT----G-T-T-G--G-A-C-G--TG--A-AA-TC--C-C-CG-G-G--CT-T-AA----C-T-C-G-G-G-G--G-G--G-T--C-G-T--T--C--AA-A-A---C--T--G-C--CG--T-G-C--T-A-G-A-G-T--G-T-GG------GA-G-A-G-G-G-A---AG-T---GG-A-ATT--C-C-C-G-GT-GTA-G-CGGT-G-AAA---TG-C-GT-AG--AT-A-TC-G-G-G-A----A-G-A-AC-A-TC--TG--T--G--GC-GAA-G--G-C---G--------G--C-T-T-C---CTG---------G--CC-C-A------------------------------…	Bacteria(100);"Acidobacteria"(100);Acidobacteria_Gp13(100);Acidobacteria_Gp13_order_incertae_sedis(100);Acidobacteria_Gp13_family_incertae_sedis(100);Gp13(100);
408	0	0	0	1	0	0	0	0	C-AC-G-TA-G-G-C-T---G--G-CT-G-T-T---AA----G-T-C-G--G-T-G-G--TG--A-AA-TC--C-C-GA-G-G--CT-C-AA----C-C-T-C-G-G-A--A-T--T-G--C-C-T--T--C--GA-T-A---C--T--G-A--CG--G-T-C--T-T-G-A-G-T--G-C-GG------GA-G-A-G-G-T-G---AG-T---GG-A-ATT--C-C-C-A-GT-GTA-G-AGGT-G-AAA---TT-C-GT-AG--AT-A-TT-G-G-G-A----A-G-A-AC-A-CC--AG--T--G--GC-GAA-G--G-C---G--------G--C-T-C-A---CTG---------G--CC-C-G------------------------------…	Bacteria(100);"Proteobacteria"(100);Alphaproteobacteria(100);Rhizobiales(100);unclassified(100);unclassified(100);
411	3	0	0	0	0	0	0	0	T-GC-G-TA-G-G-C-G---G--T-TA-G-A-T---AA----G-T-G-A--G-A-T-G--TG--A-AA-TC--C-C-CG-G-G--CT-T-AA----C-C-T-G-G-G-A--A-C--T-G--C-A-T--C--T--CA-A-A---C--T--G-T--GT--G-A-C--T-A-G-A-G-T--A-C-AG------TA-G-A-G-G-G-T---AG-T---GG-A-ATT--T-C-C-G-GT-GTA-G-CGGT-G-AAA---TG-C-GT-AG--AT-A-TC-G-G-A-A----G-G-A-AC-A-CC--AG--T--G--GC-GAA-G--G-C---G--------G--C-T-A-C---CTG---------G--AC-T-G------------------------------…	Bacteria(100);"Proteobacteria"(100);Gammaproteobacteria(100);unclassified(100);unclassified(100);unclassified(100);
414	2	0	0	1	0	0	0	0	C-TC-G-TA-G-G-C-G---G--C-CA-A-T-T---AA----G-T-C-A--T-A-C-G--TG--A-AA-TC--C-C-TC-G-G--CT-T-AA----C-C-G-G-G-G-A--A-C--T-G--C-G-T--C--T--GA-T-A---C--T--G-G--AT--G-G-C--T-T-G-A-G-T--T-C-GG------GA-G-A-G-G-G-A---TG-C---GG-A-ATT--C-C-A-G-GT-GTA-G-CGGT-G-AAA---TG-C-GT-AG--AT-A-TC-T-G-G-A----G-G-A-AC-A-CC--GG--T--G--GC-GAA-G--G-C---G--------G--C-A-T-C---CTG---------G--AC-C-G------------------------------…	Bacteria(100);"Acidobacteria"(100);Acidobacteria_Gp6(100);Acidobacteria_Gp6_order_incertae_sedis(100);Acidobacteria_Gp6_family_incertae_sedis(100);Gp6(100);
416	0	0	0	1	0	0	0	0	T-GC-G-TA-G-G-C-G---G--T-GC-G-G-T---AA----G-T-C-T--G-T-T-G--TG--A-AA-TC--T-C-CG-G-G--CT-C-AA----C-T-C-G-G-A-G--C-C--T-G--C-A-A--C--G--GA-A-A---C--T--G-C--CG--T-G-C--T-G-G-A-G-T--A-T-GG------GA-G-A-G-G-T-G---AG-T---GG-A-ATT--C-C-C-G-GT-GTA-G-CGGT-G-AAA---TG-C-GT-AG--AT-A-TC-G-G-G-A----G-G-A-AC-A-CC--TG--T--G--GC-GAA-A--G-C---G--------G--C-T-C-A---CTG---------G--AC-C-A------------------------------…	Bacteria(100);"Acidobacteria"(100);Acidobacteria_Gp1(100);Acidobacteria_Gp1_order_incertae_sedis(100);Acidobacteria_Gp1_family_incertae_sedis(100);Gp1(100);
419	0	0	0	1	0	0	0	0	T-GA-G-TA-G-G-C-G---G--T-CG-A-G-C---AA----G-T-C-A--A-G-G-A--TG--A-AA-TC--C-C-GA-G-G--CT-C-AA----C-T-T-C-G-G-A--A-T--T-G--T-T-C--T--T--GA-A-A---C--T--G-T--TC--G-G-C--T-T-G-A-G-G--G-T-AG------TT-G-A-G-G-A-G---AG-T---GG-A-ATT--C-C-C-G-GT-GGA-G-CGGT-G-AAA---TG-C-GT-AG--AT-A-TC-G-G-G-A----G-G-A-AC-A-CC--TG--A--G--GC-GAA-G--G-C---G--------G--C-T-C-T---CTA---------A--GC-T-A------------------------------…	Bacteria(100);unclassified(100);unclassified(100);unclassified(100);unclassified(100);unclassified(100);
425	1	0	0	0	0	0	0	0	C-GC-G-TA-G-G-C-G---G--T-GC-G-G-T---AA----G-T-C-A--C-C-T-G--TG--A-AA-TC--T-C-CT-G-G--CT-C-AA----C-T-G-G-G-A-G--T-C--T-G--C-A-G--G--C--GA-A-A---C--T--G-C--CG--T-G-C--T-G-G-A-G-T--A-T-GG------GA-G-A-G-G-T-G---CG-T---GG-A-ATT--C-C-C-G-GT-GTA-G-CGGT-G-AAA---TG-C-GT-AG--AT-A-TC-G-G-G-A----G-G-A-AC-A-CC--TG--T--G--GC-GAA-A--G-C---G--------G--C-G-C-A---CTG---------G--AC-C-A------------------------------…	Bacteria(100);"Acidobacteria"(100);Acidobacteria_Gp1(100);Acidobacteria_Gp1_order_incertae_sedis(100);Acidobacteria_Gp1_family_incertae_sedis(100);Gp1(100);
428	0	0	0	1	0	0	0	0	T-GC-G-CA-G-G-C-G---G--C-CG-A-G-C---AA----G-T-C-G--A-G-T-G--TG--A-AA-TC--C-C-CG-A-G--CT-T-AA----C-T-T-G-G-G-A--A-T--T-G--C-G-C--T--C--GA-A-A---C--T--A-C--TT--G-G-C--T-C-G-A-G-T--G-T-GG------CA-G-A-G-G-A-A---GG-T---GG-A-ATT--C-C-A-C-GT-GTA-G-CGGT-G-AAA---TG-C-GT-AG--AG-A-TG-T-G-G-A----G-G-A-AC-A-CC--GA--T--G--GC-GAA-G--G-C---A--------G--C-C-T-T---CTG---------G--GC-C-A------------------------------…	Bacteria(100);"Proteobacteria"(100);Betaproteobacteria(100);unclassified(99);unclassified(99);unclassified(99);
433	0	0	0	1	0	0	0	0	C-TC-G-TA-G-G-C-G---G--T-TT-G-T-C---GC----G-T-C-G--G-G-A-G--TG--A-AATCC--A-T--T-G-G--CT-T-AA----C-T-G-G-T-G-G--C-T--T-G--C-T-T--T--C--GA-T-A---C--G--G-G--CA--G-A-C--T-G-G-A-G-G--T-A-TG------CA-G-G-G-G-A-G---AA-C---GG-A-ATT--C-C-T-G-GT-GTA-G-CGGT-G-AAA---TG-C-GC-AG--AT-A-TC-A-G-G-A----G-G-A-AC-A-CC--GG--T--G--GC-GAA-G--G-C---G--------G--T-T-C-T---CTG---------G--GC-A-T------------------------------…	Bacteria(100);"Actinobacteria"(100);Actinobacteria(100);Actinomycetales(100);Nocardioidaceae(100);Nocardioides(100);
437	0	0	0	0	0	0	1	0	C-GC-G-TA-G-G-T-G---G--T-TT-G-A-T---AA----G-G-G-T--G-T-G-G--TG--A-AA-GT--C-C-GG-G-G--CT-C-AA----C-C-C-C-G-G-A--T-C--T-G--C-C-G--T--G--CC-G-A---C--T--G-T--CA--A-A-C--T-C-G-A-G-G--A-C-TG------TA-G-A-G-G-C-A---GA-C---GG-A-ATT--C-C-G-G-GT-GTA-G-CGGT-G-GAA---TG-C-GT-AG--AG-A-TC-C-G-G-A----G-G-A-AG-A-CC--GG--T--G--GC-GAA-G--G-C---G--------G--T-C-T-G---CTG---------G--GC-A-G------------------------------…	Bacteria(100);"Gemmatimonadetes"(100);Gemmatimonadetes(100);Gemmatimonadales(100);Gemmatimonadaceae(100);Gemmatimonas(100);
439	1	0	0	0	0	0	0	0	C-AC-G-TA-G-G-C-G---G--C-TT-T-C-T---AA----G-T-C-G--G-G-G-G--TG--A-AA-TC--C-T-GG-A-G--CT-C-AA----C-T-C-C-A-G-A--A-C--T-G--C-C-T--T--C--GA-T-A---C--T--G-G--AG--A-G-C--T-C-G-A-G-T--C-C-GG------GA-G-A-G-G-T-G---AG-T---GG-A-ACT--G-C-G-A-GT-GTA-G-AGGT-G-AAA---TT-C-GT-AG--AT-A-TT-C-G-C-A----A-G-A-AC-A-CC--AG--T--G--GC-GAA-G--G-C---G--------G--C-T-C-A---CTG---------G--CC-C-G------------------------------…	Bacteria(100);"Proteobacteria"(100);Alphaproteobacteria(100);Rhizobiales(100);Hyphomicrobiaceae(66);Rhodoplanes(66);
440	1	0	0	0	0	0	0	0	C-TC-G-TA-G-G-C-G---G--C-CA-A-C-T---AA----G-T-C-A--T-A-C-G--TG--A-AA-TC--C-C-TC-A-G--CT-T-AA----C-T-G-G-G-G-A--A-C--T-G--C-G-T--G--T--GA-T-A---C--T--G-G--AT--G-G-C--T-T-G-G-A-T--T-T-GG------GA-G-A-G-G-G-A---TG-C---GG-A-ATT--C-C-A-G-GT-GTA-G-CGGT-G-AAA---TG-C-GT-AG--AT-A-TC-T-G-G-A----G-G-A-AC-A-CC--GG--T--G--GC-GAA-G--G-C---G--------G--C-A-T-C---CTG---------G--AC-C-A------------------------------…	Bacteria(100);"Acidobacteria"(100);Acidobacteria_Gp6(100);Acidobacteria_Gp6_order_incertae_sedis(100);Acidobacteria_Gp6_family_incertae_sedis(100);Gp6(100);
441	2	0	0	0	0	0	0	0	T-GC-G-CA-G-G-C-G---G--C-CG-T-G-T---GT----G-T-G-A--G-G-C-G--TG--A-AA-GC--C-C-GA-T-G--CT-T-AA----C-A-T-C-G-G-A--A-T--T-G--C-A-C--C--T--CA-A-A---C--T--A-C--AC--G-G-C--T-A-G-A-G-C--A-T-TG------GA-G-A-G-G-G-T---AG-C---GG-A-ATT--C-A-C-G-GT-GTA-G-CAGT-G-AAA---TG-C-GT-AG--AT-A-TC-G-T-G-A----G-G-A-AC-A-CC--AG--A--G--GC-GAA-G--G-C---G--------G--C-T-A-C---CTG---------G--AC-A-A------------------------------…	Bacteria(100);"Verrucomicrobia"(100);Opitutae(100);Opitutales(100);Opitutaceae(100);Opitutus(100);
442	2	0	0	0	0	0	0	0	T-GC-G-CA-G-G-C-G---G--C-CA-A-G-T---GT----G-T-G-A--G-G-C-G--TG--A-AA-GC--C-C-GG-G-G--CT-T-AA----C-C-C-C-G-G-A--A-T--T-G--C-A-C--C--T--CA-A-A---C--T--A-C--AT--G-G-C--T-A-G-A-G-C--A-T-TG------GA-G-A-G-G-G-T---AG-C---GG-A-ATT--C-A-C-G-GT-GTA-G-CAGT-G-AAA---TG-C-GT-AG--AT-A-TC-G-T-G-A----G-G-A-AC-A-CC--AG--A--G--GC-GAA-G--G-C---G--------G--C-T-A-C---CTG---------G--AC-A-A------------------------------…	Bacteria(100);"Verrucomicrobia"(100);Opitutae(100);Opitutales(100);Opitutaceae(100);Opitutus(100);
451	6	0	0	0	0	0	0	0	C-GC-G-TA-G-G-C-G---G--T-TC-G-G-C---AA----G-T-C-T--C-C-A-G--TG--A-AA-TC--T-C-TG-G-G--CT-C-AA----C-T-C-A-G-A-G--T-C--T-G--C-T-G--G--G--GA-A-A---C--T--G-C--CG--G-G-C--T-T-G-A-G-T--G-T-GG------GA-G-A-G-G-A-G---AG-T---GG-A-ATT--C-C-C-G-GT-GTA-G-CGGT-G-AAA---TG-C-GT-AG--AT-A-TC-G-G-G-A----G-G-A-AC-A-CC--TG--T--G--GC-GAA-A--G-C---G--------G--C-T-C-T---CTG---------G--AC-C-A------------------------------…	Bacteria(100);"Acidobacteria"(100);Acidobacteria_Gp1(100);Acidobacteria_Gp1_order_incertae_sedis(100);Acidobacteria_Gp1_family_incertae_sedis(100);Gp1(100);
464	1	0	0	0	0	0	0	0	C-AC-G-TA-G-G-C-G---G--C-CT-T-T-C---AA----G-T-C-A--G-A-T-G--TG--A-AA-GC--C-C-CG-A-G--CT-T-AA----C-T-C-G-G-G-A--A-C--T-G--C-A-T--T--T--GA-T-A---C--T--G-T--TG--G-G-C--T-T-G-A-G-A--C-C-GG------GA-G-A-G-G-A-T---AG-C---GG-A-ATT--C-C-C-A-GT-GTA-G-AGGT-G-AAA---TT-C-GT-AG--AT-A-TT-G-G-G-A----A-G-A-AC-A-CC--AG--T--G--GC-GAA-G--G-C---G--------G--C-T-A-T---CTG---------G--AC-C-G------------------------------…	Bacteria(100);"Proteobacteria"(100);Alphaproteobacteria(100);Rhodospirillales(100);Rhodospirillaceae(97);unclassified(97);
465	0	0	0	1	0	0	0	0	C-GC-G-TA-G-G-C-G---G--C-CT-T-C-T---TA----G-T-C-A--G-A-C-G--TG--A-AA-TC--C-C-TA-G-G--CT-T-AA----C-T-T-A-G-G-A--A-C--T-G--C-G-T--C--T--GA-T-A---C--T--G-G--AA--G-G-C--T-G-G-A-G-T--T-C-GG------GA-G-A-G-G-A-A---TG-T---GG-A-ATT--C-C-A-G-GT-GTA-G-CGGT-G-AAA---TG-C-GT-AG--AT-A-TC-T-G-G-A----G-G-A-AC-A-CC--GG--T--G--GC-GAA-G--G-C---G--------G--C-A-T-T---CTG---------G--AC-C-G------------------------------…	Bacteria(100);"Acidobacteria"(100);Acidobacteria_Gp6(100);Acidobacteria_Gp6_order_incertae_sedis(100);Acidobacteria_Gp6_family_incertae_sedis(100);Gp6(100);
468	1	0	0	0	0	0	0	0	C-GC-G-TA-G-G-C-G---G--CCAC-C-G-C---AA----G-T-C-G--G-T-T-G--TG--A-AA-TC--T-C-TG-G-G--CT-T-AA----C-C-C-A-G-A-A--A-G--G-T--C-A-A--C--C--GA-T-A---C--T--G-C--GG--G-G-C--T-A-G-A-G-T--G-C-AG------AA-G-G-G-G-C-A---AC-T---GG-A-ATT--C-T-C-G-GT-GTA-G-CGGT-G-AAA---TG-C-GT-AG--AT-A-TC-G-A-G-A----G-G-A-AC-A-CC--TG--C--G--GC-GAA-G--G-C---G--------G--G-T-T-G---CTG---------G--GC-T-G------------------------------…	Bacteria(100);"Acidobacteria"(100);Acidobacteria_Gp4(100);Acidobacteria_Gp4_order_incertae_sedis(100);Acidobacteria_Gp4_family_incertae_sedis(100);Gp4(100);
470	0	0	0	1	0	0	0	0	C-GC-G-TA-G-G-C-G---G--T-TG-A-T-C---AA----G-T-T-A--G-G-G-G--TG--A-AA-GC--C-C-GG-G-G--CT-C-AA----C-C-T-C-G-G-A--A-T--T-G--C-C-T--T--T--AA-G-A---C--T--G-A--TT--G-G-C--T-A-G-A-G-G--A-T-GG------AA-G-A-G-G-G-T---CG-T---GG-A-ATT--C-C-C-A-GT-GTA-G-AGGT-G-AAA---TT-C-GT-AG--AT-A-TT-T-G-G-A----A-G-A-AC-A-CC--GG--T--G--GC-GAA-G--G-C---G--------G--C-G-A-C---CTG---------G--TC-C-A------------------------------…	Bacteria(100);"Proteobacteria"(100);Alphaproteobacteria(100);Rhodospirillales(100);Acetobacteraceae(100);unclassified(100);
485	0	0	0	1	0	0	0	0	C-GC-G-TA-G-G-C-G---G----TG-CAT-C---AA----G-T-C-A--G-G-C-G--TG--A-AA-GC--C-C-CG-G-G--CT-T-AA----C-C-T-G-G-G-A--A-T--T-G--C-G-C--T--T--GA-T-A---C--T--G-AT-GC----G-C--T-A-G-A-G-A--G-C-GG------GA-G-A-G-GAT-G----G-C---GG-A-ATT--C-C-C-A-GT-GTA-G-AGGT-G-AAA---TT-C-GT-AG--AT-A-TT-G-G-G-A----A-G-A-AC-A-CC--GG--T--G--GC-GAA-G--G-C---G--------G--C---C-AT--CTG---------G--AC-C-G------------------------------…	Bacteria(100);"Proteobacteria"(100);Alphaproteobacteria(100);Rhodospirillales(100);Rhodospirillaceae(100);unclassified(100);
486	1	0	0	0	0	0	0	0	C-GC-G-TA-G-G-C-G---G--TCAG-C-A-C---AA----G-T-C-A--G-T-T-G--TG--A-AA-TC--T-C-CG-A-G--CT-T-AA----C-T-C-G-G-A-A--A-G--G-T--C-A-A--C--T--GA-T-A---C--T--G-T--GC--G-A-C--T-A-G-A-G-T--G-C-AG------AA-G-G-G-G-C-A---AC-T---GG-A-ATT--C-T-C-G-GT-GTA-G-CGGT-G-AAA---TG-C-GT-AG--AT-A-TC-G-A-G-A----G-G-A-AC-A-CC--TG--C--G--GC-GAA-G--G-C---G--------G--G-T-T-G---CTG---------G--GC-T-G------------------------------…	Bacteria(100);"Acidobacteria"(100);Acidobacteria_Gp4(100);Acidobacteria_Gp4_order_incertae_sedis(100);Acidobacteria_Gp4_family_incertae_sedis(100);Gp4(100);
489	0	0	0	0	0	0	16	0	C-TC-G-TA-G-G-C-G---G--T-TT-G-T-C---GC----G-T-C-G--G-G-A-G--TG--A-AA-AC--T-C-AG-G-G--CT-C-AA----C-C-C-T-G-A-G--C-G--T-G--C-T-T--C--C--GA-T-A---C--G--G-G--CA--G-A-C--T-A-G-A-G-G--T-A-TG------CA-G-G-G-G-A-G---AA-C---GG-A-ATT--C-C-T-G-GT-GTA-G-CGGT-G-GAA---TG-C-GC-AG--AT-A-TC-A-G-G-A----G-G-A-AC-A-CC--GG--T--G--GC-GAA-G--G-C---G--------G--T-T-C-T---CTG---------G--GC-A-T------------------------------…	Bacteria(100);"Actinobacteria"(100);Actinobacteria(100);Actinomycetales(100);Nocardioidaceae(100);Aeromicrobium(100);
507	1	0	0	0	0	0	0	0	T-GC-G-TA-G-G-T-G---G--T-TT-G-T-T---AA----G-T-C-A--G-G-C-G--TG--A-AA-TC--C-T-CG-G-G--CT-C-AA----C-C-T-G-G-G-A--A-C--T-G--C-G-C--T--T--GA-T-A---C--T--G-A--CA--G-A-C--T-C-G-A-G-T--G-T-GG------TA-G-A-G-G-A-T---AG-T---GG-A-ATT--C-C-C-G-GT-GTA-G-CGGT-G-AAA---TG-C-GT-AG--AT-A-TC-G-G-G-A----G-G-A-AC-A-TC--AG--T--G--GC-GAA-G--G-C---G--------G--C-T-A-T---CTG---------G--AC-T-A------------------------------…	Bacteria(100);"Proteobacteria"(100);Gammaproteobacteria(100);unclassified(100);unclassified(100);unclassified(100);
530	0	0	0	0	0	3	13	0	T-AG-G-TA-G-G-T-G---G--T-CT-C-A-T---TT----G-T-C-T--G-G-G-G--TG--A-AA-GC--C-T-TG-A-G--CT-T-AA----C-T-C-A-A-G-A--A-G--T-G--C-C-C--C--A--GA-A-A---C--G--G-T--GA--G-A-C--T-A-G-A-G-T--C-C-TG------GA-G-A-G-G-G-T---CG-T---GG-A-ATT--C-C-C-G-GT-GTA-G-CGGT-G-AAA---TG-C-GT-AG--AG-A-TC-G-G-G-A----G-G-A-AC-A-CC--AG--A--G--GC-GAA-G--G-C---G--------G--C-G-A-C---CTG---------G--AC-A-G------------------------------…	Bacteria(100);"Proteobacteria"(95);unclassified(95);unclassified(95);unclassified(95);unclassified(95);
531	0	0	0	3	0	0	1	0	T-GC-G-TA-G-G-C-G---G--A-CT-T-G-T---AA----G-T-C-A--G-G-T-G--TG--A-AA-AC--T-G-CG-G-G--CT-C-AA----C-C-C-G-T-G-G--C-C--T-G--C-A-C--T--T--GA-A-A---C--T--G-C--AA--G-T-C--T-G-G-A-G-T--T-T-GA------GA-G-A-G-G-C-A---AG-T---GG-A-ATT--C-C-A-G-GT-GTA-G-CGGT-G-AAA---TG-C-GT-AG--AT-A-TC-T-G-G-A----G-G-A-AC-A-CC--AG--T--G--GC-GAA-G--G-C---G--------A--C-T-T-G---CTG---------G--CT-C-A------------------------------…	Bacteria(100);"Spirochaetes"(100);Spirochaetes(100);Spirochaetales(100);Leptospiraceae(100);Leptospira(100);
541	1	0	0	0	0	0	0	0	C-GC-G-CA-G-G-C-G---G--C-GG-A-C-C---AA----G-T-C-A--G-G-C-G--TG--A-AA-GC--C-C-CG-G-G--CT-T-AA----C-C-T-G-G-G-A--G-G--T-G--C-G-T--C--T--GG-G-A---C--T--G-G--TA--T-G-C--T-A-G-A-G-T--T-C-GG------GA-G-A-G-G-A-G---CG-T---GG-A-ATT--C-C-C-A-GT-GTA-G-AGGT-G-AAA---TT-C-GT-AG--AT-A-TT-G-G-G-A----A-G-A-AC-A-CC--GG--T--G--GC-GAA-G--G-C---G--------G--C-G-C-T---CTG---------G--AC-C-G------------------------------…	Bacteria(100);"Proteobacteria"(100);Alphaproteobacteria(100);Rhodospirillales(100);unclassified(82);unclassified(82);
543	1	0	0	0	0	0	0	0	C-GC-G-TA-G-G-C-G---G--G-AT-G-G-C---AA----G-T-C----G-G-TCG--TG--A-AA-TC--C-C-TC-G-G--CT-C-AA----C-T-G-A-G-G-A--A-T--G-T--CGA-T--C-----GA-T-A---C--T--G-C--CG--T-T-C--T-T-G-A-G-G--A-T-TG------CA-G-A-G-G-A-G---AC-T---GG-A-ATT--C-C-C-G-GT-GTA-G-CGGT-G-AAA---TG-T-GT-AG--AG-A-TC-G-G-G-A----G-G-A-AC-A-CC--GG--T--G--GC-GAA-G--G-C---G--------G--G-T-C-T---CTG---------G--GC-A-A------------------------------…	Bacteria(100);unclassified(100);unclassified(100);unclassified(100);unclassified(100);unclassified(100);
548	1	0	0	0	0	0	0	0	C-GC-G-TA-G-G-C-G---G--T-CT-T-G-T---AA----G-T-C-T--T-G-T-G--TG--A-AA-TC--C-C-TC-G-G--CT-T-AA----C-T-G-A-G-G-A--A-C--T-G--C-A-C--G--A--GA-T-A---C--T--GCG--A---G-A-C--T-T-G-A-G-A--T-C-GG------GA-G-A-G-G-G-A---AG-C---GG-A-ATT--C-C-G-G-GT-GTA-G-CGGT-G-AAA---TG-C-GT-AG--AT-A-TC-C-G-G-A----G-G-A-AC-A-CC--GG--T--G--GC-GAA-G--G-C---G--------G--C-T-T-C---CTG---------G--AC-C-G------------------------------…	Bacteria(100);"Acidobacteria"(100);Acidobacteria_Gp17(100);Acidobacteria_Gp17_order_incertae_sedis(100);Acidobacteria_Gp17_family_incertae_sedis(100);Gp17(100);
551	1	0	0	0	0	0	0	0	T-TC-G-TA-G-G-C-G---G--T-GT-G-G-C---AA----G-T-C-G--G-A-A-G--TG--A-AA-TC--T-C-CA-G-G--CT-T-AA----C-T-T-G-G-A-G--G-C--T-G--C-T-C--C--C--GA-A-A---C--T--G-C--CA--T-G-C--T-A-G-A-G-T--G-C-GG------GA-G-A-G-G-C-G---AG-T---GG-A-ATT--G-C-A-G-GT-GTA-G-CGGT-G-AAA---TG-C-GT-AG--AT-A-TC-T-G-C-A----G-G-A-AC-A-CC--CG--T--G--GC-GAA-G--G-C---G--------G--C-T-C-G---CTG---------G--AC-C-G------------------------------…	Bacteria(100);"Acidobacteria"(100);Acidobacteria_Gp2(100);Acidobacteria_Gp2_order_incertae_sedis(100);Acidobacteria_Gp2_family_incertae_sedis(100);Gp2(100);
553	1	0	0	0	0	0	0	0	C-GC-G-TA-G-G-C-G---G--CCAG-C-A-C---AA----G-T-C-A--G-T-T-G--TG--A-AA-TC--T-C-CG-G-G--CT-T-AA----C-C-C-G-G-A-A--A-G--G-T--C-A-A--C--T--GA-T-A---C--T--G-T--GC--G-G-C--T-A-G-A-G-T--G-C-GG------AA-G-G-G-G-C-A---AC-T---GG-A-ATT--C-T-C-G-GT-GTA-G-CGGT-G-AAA---TG-C-GT-AG--AT-A-TC-G-A-G-A----G-G-A-AC-A-CC--TG--C--G--GC-GAA-G--G-C---G--------G--G-T-T-G---CTG---------G--GC-C-G------------------------------…	Bacteria(100);"Acidobacteria"(100);Acidobacteria_Gp4(100);Acidobacteria_Gp4_order_incertae_sedis(100);Acidobacteria_Gp4_family_incertae_sedis(100);Gp4(100);
581	0	0	0	10	0	0	4	0	C-AC-G-TA-G-G-C-G---G--C-TT-T-G-T---AA----G-T-T-A--G-A-G-G--TG--A-AA-GC--C-T-GG-A-G--CT-C-AA----C-T-C-C-A-G-A--A-C--T-G--C-C-T--T--T--AA-G-A---C--T--G-C--AT--C-G-C--T-T-G-A-A-T--C-C-AG------GA-G-A-G-G-T-G---AG-T---GG-A-ATT--C-C-G-A-GT-GTA-G-AGGT-G-AAA---TT-C-GT-AG--AT-A-TT-C-G-G-A----A-G-A-AC-A-CC--AG--T--G--GC-GAA-G--G-C---G--------G--C-T-C-A---CTG---------G--AC-T-G------------------------------…	Bacteria(100);"Proteobacteria"(100);Alphaproteobacteria(100);Sphingomonadales(100);Sphingomonadaceae(100);Sphingomonas(100);
634	1	0	0	0	0	0	0	0	C-TC-G-TA-G-G-C-G---G--C-CA-A-C-T---AA----G-T-C-C--G-A-C-G--TG--A-AA-TC--C-C-TA-G-G--CT-T-AA----C-C-T-A-G-G-A--A-C--T-G--C-G-T--C--G--GA-T-A---C--T--G-G--AT--G-G-C--T-T-G-A-A-T--T-C-GG------GA-G-A-G-G-G-A---TG-C---GG-A-ATT--C-C-A-G-GT-GTA-G-CGGT-G-AAA---TG-C-GT-AG--AT-A-TC-T-G-G-A----G-G-A-AC-A-CC--GG--T--G--GC-GAA-G--G-C---G--------G--C-A-T-C---CTG---------G--AC-C-G------------------------------…	Bacteria(100);"Acidobacteria"(100);Acidobacteria_Gp6(100);Acidobacteria_Gp6_order_incertae_sedis(100);Acidobacteria_Gp6_family_incertae_sedis(100);Gp6(100);
651	1	0	0	0	0	0	0	0	T-CC-G-CA-G-G-T-G---G--C-CT-C-G-T---AA----G-T-T-A--G-A-T-G--TG--A-AA-TC--T-T-AG-G-G--CT-T-AA----C-C-C-T-G-A-A--A-C--T-G--C-A-T--C--T--AA-T-A---C--T--G-C--AA--G-G-C--T-T-G-A-G-T--C-C-AG------GA-G-A-G-G-T-T---GG-C---GG-A-ATT--C-C-A-G-GT-GTA-G-CGGT-G-AAA---TG-C-GT-AG--AT-A-TC-T-G-G-A----G-G-A-AC-A-CC--AG--T--G--GC-GAA-G--G-C---G--------G--C-C-A-A---CTG---------G--CC-T-G------------------------------…	Bacteria(100);unclassified(100);unclassified(100);unclassified(100);unclassified(100);unclassified(100);
694	0	0	0	0	0	1	0	0	T-GC-G-TA-G-G-T-G---G--T-TA-T-T-T---AA----G-T-C-C--G-T-T-G--TG--A-AA-GC--C-C-TG-G-G--CT-C-AA----C-C-T-G-G-G-A--A-C--T-G--C-A-G--T--G--GA-T-A---C--T--G-G--AT--G-A-C--T-A-G-A-A-T--G-T-GG------TA-G-A-G-G-G-T---AG-C---GG-A-ATT--C-C-T-G-GT-GTA-G-CAGT-G-AAA---TG-C-GT-AG--AG-A-TC-A-G-G-A----G-G-A-AC-A-TC--CA--T--G--GC-GAA-G--G-C---A--------G--C-T-A-C---CTG---------G--AC-C-A------------------------------…	Bacteria(100);"Proteobacteria"(100);Gammaproteobacteria(100);Xanthomonadales(100);Xanthomonadaceae(100);Stenotrophomonas(100);
771	0	0	0	4	0	0	1	0	C-GT-G-CA-G-G-C-G---G----TG-CAG-T---AA----GTT-T-G--G-A---G--TG--A-CA-GT--A-C-CT-G-G--CT-T-AA----C-T-G-G-G-T-A--A----G-G--T-C-T--T--C--AA-A-A---C--T--G-C---T--G-GAC--T-A-G-A-G-G--G-C-CA------GA-G-A-G-G-G-A---CA-T---AG-A-ATT--C-C-G-G-GT-GGA-G-TGGT-G-AAA---TG-C-GT-AG--AT-A-TC-C-G-G-A----G-G-A-AT-A-CC--AA--A--G--GC-GAA-G--G-C---A--------G--T-G-T-C---CTG---------G--CT-G-G------------------------------…	Bacteria(100);"Chloroflexi"(100);Ktedonobacteria(100);Ktedonobacterales(100);Ktedonobacteraceae(100);Ktedonobacter(100);
772	0	0	0	1	0	0	0	0	C-GT-G-CA-G-G-C-G---G--T-GC-A-G-T---AA----G-T-T-T--G-G-A-G--TG--A-CA-GT--A-C-CT-G-G--CT-T-AA----C-T-G-G-G-T-A--A-G--G-T--C-T----T--C--AA-A-A---C--T--G-C--CG--G-A-C--T-A-G-A-G-G--G-C-CA------GA-G-A-G-G-G-A---CA-T---AG-A-ATT--C-C-G-G-GT-GGA-G-TGGT-G-AAA---TG-C-GT-AG--AT-A-TC-C-G-G-A----G-G-A-AT-A-CC--AA--A--G--GC-GAA-G--G-C------------A--G-TGT-C---CTG---------G---C-TGG------------------------------…	Bacteria(100);"Chloroflexi"(100);Ktedonobacteria(100);Ktedonobacterales(100);Ktedonobacteraceae(100);Ktedonobacter(100);
798	0	0	0	0	0	0	0	107	C-TC-G-CA-G-G-C-G---G--T-TT-C-T-T---AA----G-T-C-T--G-A-T-G--TG--A-AA-GC--C-C-CC-G-G--CT-C-AA----C-C-G-G-G-G-A--G----G-GT-C-A-T--T--G--GA-A-A---C--T--G-G--GA--A-A-C--T-T-G-A-G-T--G-C-AG------AA-G-A-G-G-A-G---AG-T---GG-A-ATT--C-C-A-C-GT-GTA-G-CGGT-G-AAA---TG-C-GT-AG--AG-A-TG-T-G-G-A----G-G-A-AC-A-CC--AG--T--G--GC-GAA-G--G-C---G--------A--C-T-C-T---CTG---------G--TC-T-G------------------------------…	Bacteria(100);Firmicutes(100);Bacilli(100);Bacillales(100);Bacillaceae_1(99);Bacillus(98);
799	0	0	0	0	0	0	0	42	C-AC-G-TA-G-G-C-G---G--A-TA-T-T-T---AA----G-T-C-A--G-G-G-G--TG--A-AA-TC--C-C-GC-A-G--CT-C-AA----C-T-G-C-G-G-A--A-C--T-G--C-C-T--T--T--GA-T-A---C--T--G-G--GT--A-T-C--T-T-G-A-G-T--A-T-GG------AA-G-A-G-G-T-A---AG-T---GG-A-ATT--C-C-G-A-GT-GTA-G-AGGT-G-AAA---TT-C-GT-AG--AT-A-TT-C-G-G-A----G-G-A-AC-A-CC--AG--T--G--GC-GAA-G--G-C---G--------G--C-T-T-A---CTG---------G--TC-C-A------------------------------…	Bacteria(100);"Proteobacteria"(100);Alphaproteobacteria(100);Rhizobiales(100);Rhizobiaceae(100);Rhizobium(100);
800	0	0	0	0	0	0	0	12	C-AC-G-TA-G-G-C-G---G--A-TC-A-G-A---AA----G-T-C-A--G-A-G-G--TG--A-AA-TC--C-C-AG-G-G--CT-C-AA----C-C-T-T-G-G-A--A-C--T-G--C-C-T--T--T--GA-A-A---C--T--C-C--TG--G-T-C--T-T-G-A-G-G--T-C-GA------GA-G-A-G-G-T-G---AG-T---GG-A-ATT--C-C-G-A-GT-GTA-G-AGGT-G-AAA---TT-C-GT-AG--AT-A-TT-C-G-G-A----G-G-A-AC-A-CC--AG--T--G--GC-GAA-G--G-C---G--------G--C-T-C-A---CTG---------G--CT-C-G------------------------------…	Bacteria(100);"Proteobacteria"(100);Alphaproteobacteria(100);Rhodobacterales(100);Rhodobacteraceae(100);Catellibacterium(100);
801	0	0	0	0	0	0	0	2	T-TC-G-TA-G-G-C-G---G--T-TT-G-T-C---GC----G-T-C-G--T-T-T-G--TG--A-AA-AC--T-C-AC-A-G--CT-C-AA----C-T-G-T-G-A-G--C-C--T-G--C-A-G--G--C--GA-T-A---C--G--G-G--CA--G-A-C--T-T-G-A-G-T--A-C-TG------CA-G-G-G-G-A-G---AC-T---GG-A-ATT--C-C-T-G-GT-GTA-G-CGGT-G-AAA---TG-C-GC-AG--AT-A-TC-A-G-G-A----G-G-A-AC-A-CC--GG--T--G--GC-GAA-G--G-C---G--------G--G-T-C-T---CTG---------G--GC-A-G------------------------------…	Bacteria(100);"Actinobacteria"(100);Actinobacteria(100);Actinomycetales(100);Nocardiaceae(100);Rhodococcus(100);
802	0	0	0	0	0	0	0	1	T-TC-G-TA-G-G-C-G---G--T-TT-G-T-C---GC----G-T-C-G--T-T-T-G--TG--A-AA-AC--T-C-AC-A-G--CT-C-AA----C-T-G-T-G-A-G--C-C--T-G--C-A-G--G--C--GA-T-A---C--G--G-G--CA--G-A-C--T-T-G-A-G-T--A-C-TG------CA-G-G-G-G-A-G---AC-T---GG-A-ATT--C-C-T-G-GT-GTA-G-CGGT-G-AAA---TG-C-GC-AG--AT-A-TC-A-G-G-A----G-G-A-AC-A-CC--GA--T--G--GC-GAA-G--G-C---A--------G--G-T-C-T---CTG---------G--GC-A-T------------------------------…	Bacteria(100);"Actinobacteria"(100);Actinobacteria(100);Actinomycetales(100);unclassified(100);unclassified(100);
803	0	0	0	0	0	0	0	4	C-TC-G-TA-G-G-C-G---G--T-TT-G-T-C---GC----G-T-C-T--G-C-C-G--TG--A-AA-GT--C-C-GG-G-G--CT-C-AA----C-T-C-C-G-G-A--T-C--T-G--C-G-G--T--G--GG-T-A---C--G--G-G--CA--G-A-C--T-A-G-A-G-T--G-A-TG------TA-G-G-G-G-A-G---AC-T---GG-A-ATT--C-C-T-G-GT-GTA-G-CGGT-G-AAA---TG-C-GC-AG--AT-A-TC-A-G-G-A----G-G-A-AC-A-CC--GA--T--G--GC-GAA-G--G-C---A--------G--G-T-C-T---CTG---------G--GC-T-G------------------------------…	Bacteria(100);"Actinobacteria"(100);Actinobacteria(100);Actinomycetales(100);Micrococcaceae(100);Arthrobacter(70);
805	0	0	0	0	0	0	0	1	C-TC-G-TA-G-G-C-G---G--T-TT-G-T-C---GC----G-T-C-T--G-C-C-G--TG--A-AA-GT--C-C-GG-G-G--CT-T-AA----C-C-C-C-G-G-A--T-C--T-G--C-G-G--T--G--GG-T-A---C--G--G-G--CA--G-A-C--T-A-G-A-G-T--G-A-TG------TA-G-G-G-G-A-G---AC-T---GG-A-ATT--C-C-T-G-GT-GTA-G-CGGT-G-GAA---TG-C-GC-AG--AT-A-TC-A-G-G-A----G-G-A-AC-A-CC--GA--T--G--GC-GAA-G--G-C---A--------G--G-T-C-T---CTG---------G--GC-T-G------------------------------…	Bacteria(100);"Actinobacteria"(100);Actinobacteria(100);Actinomycetales(100);Micrococcaceae(100);Micrococcus(77);
807	0	0	0	0	0	0	0	1	C-AC-G-TA-G-G-C-G---G--A-TA-T-T-T---AA----G-T-C-A--G-A-G-G--TG--A-AA-TC--C-C-AG-G-G--CT-C-AA----C-C-T-T-G-G-A--A-C--T-G--C-C-T--T--T--GA-A-A---C--T--C-C--TG--G-T-C--T-T-G-A-G-G--T-C-GA------GA-G-A-G-G-T-G---AG-T---GG-A-ATT--C-C-G-A-GT-GTA-G-AGGT-G-AAA---TT-C-GT-AG--AT-A-TT-C-G-G-A----G-G-A-AC-A-CC--AG--T--G--GC-GAA-G--G-C---G--------G--C-T-C-A---CTG---------G--CT-C-G------------------------------…	Bacteria(100);"Proteobacteria"(100);Alphaproteobacteria(100);Rhodobacterales(100);Rhodobacteraceae(100);Rhodobacter(67);
809	0	0	0	0	0	0	0	1	C-TC-G-TA-G-G-C-G---G--T-TT-G-T-C---GC----G-T-C-T--G-T-C-G--TG--A-AA-GT--C-C-GG-G-G--CT-T-AA----C-C-C-C-G-G-A--T-C--T-G--C-G-G--T--G--GG-T-A---C--G--G-G--CA--G-A-C--T-A-G-A-G-T--G-C-AG------TA-G-G-G-G-A-G---AC-T---GG-A-ATT--C-C-T-G-GT-GTA-G-CGGT-G-AAA---TG-C-GC-AG--AT-A-TC-A-G-G-A----G-G-A-AC-A-CC--GA--T--G--GC-GAA-G--G-C---A--------G--G-T-C-T---CTG---------G--GC-A-T------------------------------…	Bacteria(100);"Actinobacteria"(100);Actinobacteria(100);Actinomycetales(100);Micrococcaceae(100);unclassified;
846	0	0	0	0	0	0	28	0	C-GC-G-TA-G-G-C-G---G--T-TG-A-T-C---AA----G-T-T-G--G-G-G-G--TG--A-AA-GC--C-C-GG-G-G--CT-C-AA----C-T-C-C-G-G-A--A-C--T-G--C-C-T--T--C--AA-G-A---C--T--G-A--TC--G-G-C--T-G-G-A-G-G--A-T-GG------AA-G-A-G-G-G-T---CG-T---GG-A-ATT--C-C-C-A-GT-GTA-G-AGGT-G-AAA---TT-C-GT-AG--AT-A-TT-G-G-G-A----A-G-A-AC-A-CC--GG--T--G--GC-GAA-G--G-C---G--------G--C-G-A-C---CTG---------G--TC-C-A------------------------------…	Bacteria(100);"Proteobacteria"(100);Alphaproteobacteria(100);Rhodospirillales(100);Acetobacteraceae(100);unclassified(100);
847	0	0	0	0	0	0	7	0	T-GC-G-TA-G-G-C-G---G--T-GG-G-A-T---AA----G-T-C-T--G-G-T-G--TG--A-AA-GC--T-C-GG-A-G--CT-C-AA----C-T-C-C-G-A-A--A-T--T-G--C-A-T--T--G--GA-A-A---C--T--A-T--CT--C-A-C--T-A-G-A---G--G-A-TTG-----GA-G-G-G-G-A-G---AC-T---GG-A-ATT--C-T-C-A-GT-GTA-G-CAGT-G-AAA---TG-C-GT-AG--AT-A-TT-G-A-G-A----G-G-A-AC-A-CC--AG--T--G--GC-GAA-G--G-C---G--------A--G-T-C-T---CTG---------G--AC-A-A------------------------------…	Bacteria(100);"Verrucomicrobia"(100);Subdivision3(100);Subdivision3_order_incertae_sedis(100);Subdivision3_family_incertae_sedis(100);Subdivision3_genera_incertae_sedis(100);
848	0	0	0	0	0	2	6	0	C-TC-G-TA-G-G-C-G---G--T-TG-A-T-C---GC----G-T-C-G--G-A-A-G--TG--G-AA-AC--T-T-GA-T-G--CT-T-AA----C-G-T-T-G-A-G--C-G--T-G--C-T-T--T--C--GA-T-A---C--G--G-G--TT--G-A-C--T-T-G-A-G-G--A-A-GG------TA-G-G-G-G-A-G---AA-T---GG-A-ATT--C-C-T-G-GT-GGA-G-CGGT-G-GAA---TG-C-GC-AG--AT-A-TC-A-G-G-A----G-G-A-AC-A-CC--AG--T--G--GC-GAA-G--G-C---G--------G--T-T-C-T---CTG---------G--AC-C-T------------------------------…	Bacteria(100);"Actinobacteria"(100);Actinobacteria(100);Actinomycetales(100);Propionibacteriaceae(100);Propionibacterium(100);
849	0	0	0	0	0	0	3	0	T-GC-G-TA-G-G-C-G---G--T-GG-A-G-T---AA----G-T-C-T--G-G-T-G--TG--A-AA-GC--T-C-GG-A-G--CT-C-AA----C-T-C-C-G-A-A--A-T--G-T--C-A-T--T--G--GA-A-A---C--T--A-C--TT--C-A-C--T-T-G-A-G-G--T-T-TG------GA-G-G-G-A-G-G---AC-T---GG-A-ATT--C-T-C-G-GT-GTA-G-CAGT-G-AAA---TG-C-GT-AG--AT-A-TC-G-A-G-A----G-G-A-AC-A-CC--AG--T--G--GC-GAA-G--A-C---G--------A--G-T-C-C---CTG---------G--AC-A-A------------------------------…	Bacteria(100);"Verrucomicrobia"(100);Subdivision3(100);Subdivision3_order_incertae_sedis(100);Subdivision3_family_incertae_sedis(100);Subdivision3_genera_incertae_sedis(100);
850	0	0	0	0	0	0	2	0	C-AC-G-TA-G-G-C-G---G--C-TT-T-G-T---AA----G-T-C-G--G-A-T-G--TG--A-AA-TC--C-C-CG-G-G--CT-C-AA----C-C-T-G-G-G-A--A-C--T-G--C-A-C--C--C--GA-A-A---C--T--A-C--AT--T-G-C--T-A-G-A-G-T--A-T-GG------GA-G-A-G-G-G-A---GG-C---GG-A-ATT--T-C-C-G-GT-GTA-G-CAGT-G-AAA---TG-C-GT-AG--AT-A-TC-G-G-A-A----G-G-A-AC-A-TC--AG--T--G--GC-GAA-G--G-C---G--------G--C-C-T-C---CTG---------G--AC-C-A------------------------------…	Bacteria(100);"Proteobacteria"(100);Gammaproteobacteria(100);Xanthomonadales(100);Sinobacteraceae(100);Steroidobacter(100);
851	0	0	0	0	0	0	3	0	C-GT-G-TA-G-G-C-G---G--T-TA-A-A-T---AA----G-T-C-A--G-A-T-G--TG--A-AA-GC--C-C-CG-G-G--CT-T-AA----C-C-T-G-G-G-A--T-G--T-G--C-A-T--A--T--GA-T-A---C--T--G-T--TT--A-G-C--T-A-G-A-G-G--A-C-GA------GA-G-A-G-G-A-T---AG-T---GG-A-ATT--G-C-G-A-GT-GTA-G-AGGT-G-AAA---TT-C-GT-AG--AT-A-TT-C-G-C-A----A-G-A-AC-A-CC--AG--T--G--GC-GAA-G--G-C---G--------A--C-T-G-T---CTG---------G--CT-C-G------------------------------…	Bacteria(100);"Proteobacteria"(100);Alphaproteobacteria(100);unclassified(100);unclassified(100);unclassified(100);
852	0	0	0	0	0	1	1	0	C-AC-G-CA-G-G-C-G---G--T-TT-G-T-T---AA----G-T-C-A--G-A-T-G--TG--A-AA-TC--C-C-CG-G-G--CT-C-AA----C-C-T-G-G-G-A--A-C--T-G--C-A-T--T--T--GA-A-A---C--T--G-G--CA--A-G-C--T-A-G-A-G-T--C-T-CG------TA-G-A-G-G-G-G---GG-T---AG-A-ATT--C-C-A-G-GT-GTA-G-CGGT-G-AAA---TG-C-GT-AG--AG-A-TC-T-G-G-A----G-G-A-AT-A-CC--GG--T--G--GC-GAA-G--G-C---G--------G--C-C-C-C---CTG---------G--AC-G-A------------------------------…	Bacteria(100);"Proteobacteria"(100);Gammaproteobacteria(100);"Enterobacteriales"(100);Enterobacteriaceae(100);Serratia(80);
894	0	0	0	0	0	2	0	0	C-GC-G-TA-G-G-C-G---G--A-CC-A-A-T---GC----G-T-G-T--G-A-T-G--TG--A-AA-GC--C-C-CG-G-G--CT-T-AA----C-C-T---G-G-A--A-G--T-G--C-A----C--TG-CA-A-A---C-----G-G--TT--G-GTC--T-G-G-A-G-A--G-C-AG------GA-G-A-G-G-G-C---GA-T---GG-A-ATT--T-C-C-G-GT-GTA-G-CGGT-G-AAA---TG-C-GT-AG--AG-A-TC-G-G-A-A----G-G-A-AC-G-TC--GA--T--G--GC-GAA-G--G-C---A--------G--T-C-G-C---CTG---------G--CC-T-G------------------------------…	Bacteria(100);"Proteobacteria"(100);Gammaproteobacteria(100);Legionellales(100);Coxiellaceae(100);Aquicella(100);
895	0	0	0	0	0	1	0	0	C-TC-G-TA-G-G-C-G---G--T-TC-C-G-T---AA----G-T-C-A--G-A-T-G--TG--A-AA-AC--T-C-AG-G-G--CT-C-AA----C-C-C-G-G-A-G--A----C-G-CC-ATC--T-----GA-T-A---C--T--G-C--GG-TG-A-C--T-G-G-A-G-T--C-T-GG------TA-G-G-G-G-A-A---CA-C---GG-A-ATT--C-C-T-G-GT-GTA-G-CGGT-G-AAA---TG-C-GC-AG--AT-A-TC-A-G-G-A----G-G-A-AC-A-CC--GA--T--G--GC-GAA-G--G-C---A--------G--T-G-T-T---CTG---------G--GC-C-A------------------------------…	Bacteria(100);"Actinobacteria"(100);Actinobacteria(100);Actinomycetales(93);unclassified(93);unclassified(93);
896	0	0	0	0	0	1	0	0	C-AC-G-CA-G-G-C-G---G--T-TT-G-T-T---AA----G-T-C-A--G-A-T-G--TG--A-AA-TC--C-C-CG-A-G--CT-T-AA----C-T-T-G-G-G-A--A-C--T-G--C-A-T--T--T--GA-A-A---C--T--G-G--CA--A-G-C--T-A-G-A-G-T--C-T-TG------TA-G-A-G-G-G-G---GG-T---AG-A-ATT--C-C-A-G-GT-GTA-G-CGGT-G-AAA---TG-C-GT-AG--AG-A-TC-T-G-G-A----G-G-A-AT-A-CC--GG--T--G--GC-GAA-G--G-C---G--------G--C-C-C-C---CTG---------G--AC-A-A------------------------------…	Bacteria(100);"Proteobacteria"(100);Gammaproteobacteria(100);"Enterobacteriales"(100);Enterobacteriaceae(100);Serratia(98);
940	3	0	0	0	0	0	0	0	T-GC-G-TA-G-G-C-G---G--T-CG-G-G-T---AA----G-T-C-T--G-A-C-G--TG--A-AA-TC--T-T-CA-A-G--CT-C-AA----C-T-T-G-G-A-A--A-C--T-G--C-G-T--C--G--GA-T-A---C--T--A-T--TC--G-G-C--T-A-G-A-G-G--A-A-TG------GA-G-G-G-G-A-G---AC-T---GG-A-ATA--C-T-T-G-GT-GTA-G-CAGT-G-AAA---TG-C-GT-AG--AT-A-TC-A-A-G-T----G-G-A-AC-A-CC--AG--T--G--GC-GAA-G--G-C---G--------A--G-T-C-T---CTG---------G--AC-A-T------------------------------…	Bacteria(100);"Verrucomicrobia"(100);Subdivision3(100);Subdivision3_order_incertae_sedis(100);Subdivision3_family_incertae_sedis(100);Subdivision3_genera_incertae_sedis(100);
941	2	0	0	0	0	0	0	0	T-TC-G-TA-G-G-C-G---G--T-GT-G-G-C---AA----G-T-C-G--G-G-A-G--TG--A-AA-TC--T-C-TG-G-G--CT-T-AA----C-C-C-A-G-A-G--A-C--T-G--C-T-T--C--C--GA-A-A---C--T--G-C--TG--T-G-C--T-T-G-A-G-T--G-T-GG------GA-G-A-G-G-C-G---CG-T---GG-A-ATT--G-C-A-G-GT-GTA-G-CGGT-G-AAA---TG-C-GT-AG--AT-A-TC-T-G-C-A----G-G-A-AC-A-CC--CG--T--G--GC-GAA-A--G-C---G--------G--C-G-C-G---CTG---------G--AC-C-A------------------------------…	Bacteria(100);"Acidobacteria"(100);Acidobacteria_Gp2(100);Acidobacteria_Gp2_order_incertae_sedis(100);Acidobacteria_Gp2_family_incertae_sedis(100);Gp2(100);
942	1	0	0	0	0	0	0	0	T-GC-G-TA-G-G-C-G---G--T-CG-G-G-T---AA----G-T-C-T--G-A-T-G--TG--A-AA-TC--T-C-AC-A-G--CT-T-AA----C-T-G-T-G-A-A--A-C--T-G--C-A-T--T--G--GA-T-A---C--T--A-T--TC--G-G-C--T-T-G-A-G-A--G-T-TG------GA-G-G-G-G-G-G---AC-T---GG-A-ATT--C-T-T-G-GT-GTA-G-CAGT-G-AAA---TG-C-GT-AG--AT-A-TC-A-A-G-A----G-G-A-AC-A-CC--AG--T--G--GC-GAA-G--G-C---G--------A--G-T-C-C---CTG---------G--AC-A-A------------------------------…	Bacteria(100);"Verrucomicrobia"(100);Subdivision3(100);Subdivision3_order_incertae_sedis(100);Subdivision3_family_incertae_sedis(100);Subdivision3_genera_incertae_sedis(100);
943	1	0	0	0	0	0	0	0	T-CC-G-CA-G-G-T-G---G--C-CT-T-A-C---AC----G-T-C-A--C-G-G-G--TT--A-AA-TC--T-C-GG-G-G--CT-C-AA----C-C-C-T-G-A-A--A-C--T-G--C-C-C--G--T--GA-T-A---C--G--G-T--TC--G-G-C--T-C-G-A-G-G--C-T-GG------GA-G-A-G-G-T-A---CG-C---GG-A-ATT--A-C-C-G-GT-GTA-G-TAGT-A-AAA---TG-C-GT-TA--AT-A-TC-G-G-T-A----A-G-A-AC-A-CC--AA--A--T--GC-GAA-G--G-C---A--------G--C-G-T-A---CTG---------G--AA-C-A------------------------------…	Bacteria(100);unclassified(100);unclassified(100);unclassified(100);unclassified(100);unclassified(100);
944	1	0	0	0	0	0	0	0	C-GC-G-TA-G-G-C-G---G--T-GT-C-G-C---AA----G-T-C-G--G-T-A-G--TG--A-AA-TC--T-C-CA-G-G--CT-C-AA----C-T-T-G-G-A-G--T-C--T-G--C-T-G--C--C--GA-A-A---C--T--G-C--GG--T-G-C--T-T-G-A-G-T--A-T-GG------GA-G-A-G-G-T-G---AG-T---GG-A-ATT--C-C-C-G-GT-GTA-G-CGGT-G-AAA---TG-C-GT-AG--AT-A-TC-G-G-G-A----A-G-A-AC-A-CC--TG--T--G--GC-GAA-A--G-C---G--------G--C-T-C-A---CTG---------G--AC-C-A------------------------------…	Bacteria(100);"Acidobacteria"(100);Acidobacteria_Gp1(100);Acidobacteria_Gp1_order_incertae_sedis(100);Acidobacteria_Gp1_family_incertae_sedis(100);Gp1(100);
945	1	0	0	0	0	0	0	0	C-GT-G-TA-G-G-C-G---G--G-TC-G-T-T---AA----G-T---T--G-G-G-G--TG--A-AA-TC--C-C-GA-G-G--CT-C-AA----C-C-T-C-G-G-A--A-C--T-G--C-C-T--T--C--AA-A-A---C--T--G-G--CG--A-C-C--T-G-G-A-C-T--C-A-AG------TA-G-A-G-G-C-A---AG-T---GG-A-ATT--G-C-G-A-GT-GTA-G-AGGT-G-GAA---TT-C-GT-AG--AT-A-TT-C-G-C-A----G-G-A-AC-A-CC--AG--T--G--GC-GAA-G--G-C---G--------A--C-T-T-G---CTG---------G--AC-T-T------------------------------…	Bacteria(100);"Proteobacteria"(100);Alphaproteobacteria(100);unclassified(100);unclassified(100);unclassified(100);
946	1	0	0	0	0	0	0	0	C-GC-G-TA-G-G-T-G---G--C-G--G-G-C--CAA----G-T-C-A--A-C-G-G--TG--A-AA-GC--T-C-GG-G-G--CT-C-AA----C-T-C-C-G-A-G--T-C--G-G--C-C-G--T--C--GA-T-A---C--T--G-G--TT--C-G-C--T-G-G-A-G-C--A-C-TG------TA-G-A-G-G-C-A---GG-T---GG-A-ATT--C-C-G-G-GT-GTA-G-CGGT-G-GAA---TG-C-GT-AG--AG-A-TC-C-G-G-A----A-G-A-AC-A-CC--GG--T--G--GC-GAA-G--G-C---G--------G--C-C-T-G---CTG---------G--GC-A-G------------------------------…	Bacteria(100);"Gemmatimonadetes"(100);Gemmatimonadetes(100);Gemmatimonadales(100);Gemmatimonadaceae(100);Gemmatimonas(100);
947	1	0	0	0	0	0	0	0	T-GC-G-TA-G-G-C-G---G--T-CG-G-G-T---AA----G-T-C-T--G-A-T-G--TG--A-AA-TC--T-C-GC-A-G--CT-T-AA----C-T-G-C-G-A-A--A-C--T-G--C-A-T--T--G--GA-T-A---C--T--C-T--CC--G-G-C--T-A-G-A-G-G--A-A-TG------GA-G-G-G-G-A-G---AC-T---GG-A-ATA--C-T-T-G-GT-GTA-G-CAGT-G-AAA---TG-C-GT-AG--AT-A-TC-A-A-G-T----G-G-A-AC-A-CC--AG--T--G--GC-GAA-G--G-C---G--------A--G-T-C-T---CTG---------G--AC-A-T------------------------------…	Bacteria(100);"Verrucomicrobia"(100);Subdivision3(100);Subdivision3_order_incertae_sedis(100);Subdivision3_family_incertae_sedis(100);Subdivision3_genera_incertae_sedis(100);
949	1	0	0	0	0	0	0	0	T-GC-G-TA-G-G-C-G---G--T-TG-G-G-T---AA----G-T-C-T--G-A-C-G--TG--A-AA-TC--T-C-CG-G-G--CC-T-AA----C-C-C-G-G-A-A--A-C--T-G--C-G-T--T--G--GA-T-A---C--T--A-C--TT--A-A-C--T-A-G-A-G-G--A-A-TG------GA-G-G-G-G-A-G---AC-T---GG-A-ATA--C-T-T-G-GT-GTA-G-CAGT-G-AAA---TG-C-GT-AG--AT-A-TC-A-A-G-T----G-G-A-AC-A-CC--AG--T--G--GC-GAA-G--G-C---G--------A--G-T-C-T---CTG---------G--AC-A-T------------------------------…	Bacteria(100);"Verrucomicrobia"(100);Subdivision3(100);Subdivision3_order_incertae_sedis(100);Subdivision3_family_incertae_sedis(100);Subdivision3_genera_incertae_sedis(100);
950	1	0	0	0	0	0	0	0	T-GC-G-CA-G-G-C-T---G--T-TC-T-G-T---AA----G-T-C-A--G-A-T-G--TG--A-AA-TC--C-C-CG-A-G--CT-C-AA----C-T-T-G-G-G-A--A-C--T-G--C-G-T--T--T--GA-A-A---C--T--A-C--AG--G-A-C--T-A-G-A-A-T--A-T-GT------CA-G-A-G-G-G-G---GG-T---AG-A-ATT--C-C-A-C-GT-GTA-G-CAGT-G-AAA---TG-C-GT-AG--AG-A-TG-T-G-G-A----G-G-A-AT-A-CC--AA--T--G--GC-GAA-G--G-C---A--------G--C-C-C-C---CTG---------G--GA-T-A------------------------------…	Bacteria(100);"Proteobacteria"(100);Betaproteobacteria(100);Methylophilales(100);Methylophilaceae(100);Methylophilus(100);
951	1	0	0	0	0	0	0	0	C-GC-G-TA-G-G-C-G---G--T-TA-T-T-T---AA----G-T-T-T--G-A-T-G--TG--A-AA-GC--C-C-TG-G-G--CT-T-AA----C-C-T-A-G-G-A--A-C--T-G--C-A-T--T--G--AA-T-A---C--T--G-G--AT--A-A-C--T-G-G-A-G-T--A-C-TG------TA-G-A-G-G-G-T---AG-T---GG-A-ATT--T-C-C-G-GT-GTA-G-CGGT-G-AAA---TG-C-GT-AG--AG-A-TC-G-G-A-A----G-G-A-AC-A-CC--AG--T--G--GC-GAA-G--G-C---G--------G--C-T-A-C---CTG---------G--AC-A-G------------------------------…	Bacteria(100);"Proteobacteria"(100);Gammaproteobacteria(100);Methylococcales(100);Methylococcaceae(100);Methylococcus(100);
952	1	0	0	0	0	0	0	0	T-GC-G-TA-G-G-T-G---G--CGAT-G---A---AA----G-T-T-C--G-A-T-G--TG--A-AA-TC--T-C-CG-G-G--CT-T-AA----C-C-C-G-G-A-A--A-A--G-G--C-A-T--T--G--AA-A-A---C--T----C--TG--TCG-C--T-G-G-A-G-G--T-T-TG------GA-G-G-G-G-G-G---AC-T---GG-A-ATT--C-T-T-G-GT-GTA-G-CAGT-G-AAA---TG-C-GT-AG--AT-A-TC-A-A-G-A----G-G-A-AC-A-CC--AG--T--G--GC-GAA-G--G-C---G--------G--G-T-C-C---CTG---------G--AC-A-A------------------------------…	Bacteria(100);"Verrucomicrobia"(100);unclassified(76);unclassified(76);unclassified(76);unclassified(76);
953	2	0	0	0	0	0	0	0	T-GC-G-TA-G-G-T-G---G--T-GA-G-G-T---AA----G-T-C-G--G-A-T-G--TG--A-AA-TC--T-C-CG-G-G--CT-C-AA----C-C-C-G-G-A-A--A-T--G-G--C-A-T--T--G--GA-A-A---C--T--A-C--CT--T-G-C--T-A-G-A-G-G--A-T-TT------GA-G-G-G-G-G-G---AT-T---GG-A-ATA--C-T-T-G-GT-GTA-G-CAGT-G-AAA---TG-C-GT-AG--AT-A-TC-A-A-G-T----G-G-A-AC-A-CC--AG--T--G--GC-GAA-G--G-C---G--------A--A-T-C-C---CTG---------G--AA-A-A------------------------------…	Bacteria(100);"Verrucomicrobia"(100);Subdivision3(100);Subdivision3_order_incertae_sedis(100);Subdivision3_family_incertae_sedis(100);Subdivision3_genera_incertae_sedis(100);
954	1	0	0	0	0	0	0	0	T-GC-G-TA-G-G-C-G---GT-C-GG-G---T---AA----G-T-C-T--G-A-T-G--TG--A-AA-TC--T-C-AC-A-G--CT-T-AA----C-T-G-T-G-A-A--A-C--T-G--C-A-T--T--G--GA-T-A---C--T--A-T--TC--G-G-C--T-T-G-A-G-A--G-T-TG------GA-G-G-G-G-G-G---AC-T---GG-A-ATT--C-T-C-G-GT-GTA-G-CAGT-G-AAA---TG-C-GT-AG--AT-A-TC-G-A-G-A----G-G-A-AC-A-CC--AG--T--G--GC-GAA-G--G-C---G--------A--G-T-C-C---CTG---------G--AC-A-A------------------------------…	Bacteria(100);"Verrucomicrobia"(100);Subdivision3(100);Subdivision3_order_incertae_sedis(100);Subdivision3_family_incertae_sedis(100);Subdivision3_genera_incertae_sedis(100);
956	1	0	0	0	0	0	0	0	T-GC-G-TA-G-G-T-G---G--T-TG-G-G-G---AA----G-T-C-T--G-A-T-G--TG--A-AA-TC--T-C-CG-A-G--CT-T-AA----C-T-C-G-G-A-A--A-T--G-G--C-A-T--T--G--GA-A-A---C--T--A-T--CT--G-A-C--T-A-G-A-G-A--G-T-TG------GA-G-G-G-G-G-G---AC-T---GG-A-ATA--C-T-T-G-GT-GTA-G-CAGT-G-AAA---TG-C-GT-AG--AT-A-TC-A-A-G-T----G-G-A-AC-A-CC--AG--T--G--GC-GAA-G--G-C---G--------A--G-T-C-C---CTG---------G--AC-A-A------------------------------…	Bacteria(100);"Verrucomicrobia"(100);Subdivision3(100);Subdivision3_order_incertae_sedis(100);Subdivision3_family_incertae_sedis(100);Subdivision3_genera_incertae_sedis(100);
957	1	0	0	0	0	0	0	0	T-GC-G-TA-G-G-T-G---G--C-CG-G-G-T---AA----GTT-C-G--G---T-G--TG--A-AA-GC--T-C-CA-A-G--CT-C-AA----C-T-T-G-G-A-A--A----T-GT-C-A-T--C--G--AA-A-A---C--T--C-C--CC--G-G-C--T-C-G-A-G-G--A-T-TG------AA-T-G-G-G-A-G---AC-T---GG-A-ATT--C-T-C-G-GT-GTA-G-CAGT-G-AAA---TG-C-GT-AG--AT-A-TC-G-A-G-A----G-G-A-AC-A-CC--GG--T--G--GC-GAA-G--G-C---G--------A--G-T-C-T---CTG---------G--GC-A-A------------------------------…	Bacteria(100);"Verrucomicrobia"(100);Subdivision3(100);Subdivision3_order_incertae_sedis(100);Subdivision3_family_incertae_sedis(100);Subdivision3_genera_incertae_sedis(100);
958	1	0	0	0	0	0	0	0	T-GC-G-CA-G-G-C-G---G--T-TG-G-G-T---GT----G-T-C-A--G-A-T-G--TG--A-AA-TC--C-C-GA-G-G--CT-C-AA----C-C-T-C-G-G-A--A-C--T-G--C-G-T--C--T--GA-A-A---C--T--A-C--TC--G-A-C--T-A-G-A-G-T--A-C-TG------GA-G-A-G-G-G-T---AA-C---GG-A-ATT--C-A-C-G-GT-GTA-G-CAGT-G-AAA---TG-C-GT-AG--AT-A-TC-G-T-G-A----G-G-A-AC-A-CC--AG--A--G--GC-GAA-G--G-C---G--------G--T-T-A-C---CTG---------G--AC-A-G------------------------------…	Bacteria(100);"Verrucomicrobia"(100);Opitutae(100);Opitutales(100);Opitutaceae(100);Opitutus(100);
960	1	0	0	0	0	0	0	0	C-GC-G-TA-G-G-C-G---G--TCAG-C-A-C---AA----G-T-C-A--G-T-T-G--TG--A-AA-TC--T-C-CG-A-G--CT-T-AA----C-T-C-G-G-A-A--A-G--G-T--C-A-A--C--T--GA-T-A---C--T--G-T--GC--G-A-C--T-A-G-A-G-T--G-C-GG------AA-G-G-G-G-C-A---AC-T---GG-A-ATT--C-T-T-G-GT-GTA-G-CGGT-G-AAA---TG-C-GT-AG--AT-A-TC-A-A-G-A----G-G-A-AC-A-CC--TG--C--G--GC-GAA-G--G-C---G--------G--G-T-T-G---CTG---------G--GC-C-G------------------------------…	Bacteria(100);"Acidobacteria"(100);Acidobacteria_Gp4(100);Acidobacteria_Gp4_order_incertae_sedis(100);Acidobacteria_Gp4_family_incertae_sedis(100);Gp4(100);
969	1	0	0	0	0	0	0	0	C-AC-G-TA-G-G-C-G---G--C-TT-T-G-T---AA----G-T-T-A--G-A-G-G--TG--A-AA-GC--C-C-AG-G-G--CT-T-AA----C-C-C-T-G-G-A--A-T--T-G--C-C-T--T--T--AA-G-A---C--T--G-C--AT--C-G-C--T-A-G-A-A-T--C-G-TG------GA-G-A-G-G-T-G---AG-T---GG-A-ATT--C-C-G-A-GT-GTA-G-AGGT-G-AAA---TT-C-GT-AG--AT-A-TT-C-G-G-A----A-G-A-AC-A-CC--AG--T--G--GC-GAA-G--G-C---G--------A--C-T-C-A---CTG---------G--AC-A-C------------------------------…	Bacteria(100);"Proteobacteria"(100);Alphaproteobacteria(100);Sphingomonadales(100);Sphingomonadaceae(100);Sphingomonas(98);
972	1	0	0	0	0	0	0	0	T-GC-G-TA-G-G-C-G---G--C-GC-G-G-T---AA----G-T-C-G--G-G-T-G--TG--A-AA-TC--T-C-GG-A-G--CT-T-AA----C-T-C-C-G-A-A--A-C--T-G--C-A-T--T--C--GA-T-A---C--T--G-C--CG--T-G-C--T-T-G-A-G-G--A-C-TG------GA-G-A-G-G-A-G---AC-T---GG-A-ATT--T-A-C-G-GT-GTA-G-CAGT-G-AAA---TG-C-GT-AG--AT-A-TC-G-T-A-A----G-G-A-AG-A-CC--AG--T--G--GC-GAA-G--G-C---G--------G--G-T-C-T---CTG---------G--AC-A-G------------------------------…	Bacteria(100);"Verrucomicrobia"(100);Spartobacteria(100);Spartobacteria_order_incertae_sedis(100);Spartobacteria_family_incertae_sedis(100);Spartobacteria_genera_incertae_sedis(100);
1002	1	0	0	0	0	0	0	0	T-GC-G-TA-G-G-T-G---G--C-GT-G-G-T---AA----G-T-C-G--G-G-T-G--TG--A-AA-TT--T-C-GG-A-G--CT-C-AA----C-T-C-C-G-A-A--A-C--T-G--C-A-T--T--C--GA-T-A---C--T--G-C--CG--T-G-C--T-T-G-A-G-G--A-C-TG------GA-G-A-G-G-A-G---AC-T---GG-A-ATT--T-A-C-G-GT-GTA-G-CAGT-G-AAA---TG-C-GT-AG--AG-A-TC-G-T-A-A----G-G-A-AG-A-CC--AG--T--G--GC-GAA-G--G-C---G--------G--G-T-C-T---CTG---------G--AC-A-G------------------------------…	Bacteria(100);"Verrucomicrobia"(100);Spartobacteria(100);Spartobacteria_order_incertae_sedis(100);Spartobacteria_family_incertae_sedis(100);Spartobacteria_genera_incertae_sedis(100);
